# Supplementary material for: Potential public health benefits from cat eradications on islands
Source: PLoS Negl Trop Dis. 2019 Feb 14;13(2):e0007040. doi: 10.1371/journal.pntd.0007040 (PMC6392314; doi:10.1371/journal.pntd.0007040)
Supplement: S7 Appendix — (XLSX) [file pntd.0007040.s007.xlsx]

## Sheet: Legend
Legend										Note: Gender and age for participants of El Partdito Island are not dislayed to prevent traceability to individuals
Toxo	(0=no, 1=yes)
IR	Reactivity index ELISA
Education	(p= primary, s=middle school, h= high school, l= college, g=graduate degree, n= none)
Ed	(n=0, p=1, s=2,h=3,l=4,g=5)
Cats	(0=no, 1=yes)
ktrange	(0=no cat, 1= outdoor, 2=indoor/outdoor, 3= indoor only)
Feed	(0= no food, 1= food scraps, 2=cat food)
food	(0=no food, 1=any type of food)
Poop	(0=no, 1=yes)
Dogs	(0=no, 1=yes)
dgRange	(0=no dog, 1= outdoor, 2=indoor/outdoor, 3= indoor only)
Backyard	(0=no, 1=yes)
RawMeat	(0=no, 1=yes)
FreqMeat	(0=never (=0),1= once a month (=0.03), 2=once per week (=0.14), 3= twice a week (=0.27), 4= three per week (=0.4))
Seafood	(0=no, 1=yes)
FreqSeafood	(0=never (=0),1= once a month (=0.03), 2=once per week (=0.14), 3= twice a week (=0.27), 4= three per week (=0.4))
Water	(t=tap, b=bottle)
Travel4Months	(0=no, 1=yes)
FreqTravel	(0=never, 1=once per week, 2= once per month, 3= once every 3 months, 4=twice a year, 5=once a year)
TimeOut	(0=none, 1=hours, 2=one or two days, 3=1week, 4= 1 month, 5=more than one month)
FT(frequency of travel in days per year)	(0=0, 1=52, 2=12, 3=4, 4=2, 5=1)
Tout (time out in days)	(0=0, 1=0.5, 2=1.5, 3=7, 4=30, 5=45 or 60 or 90 in case of Guadalupe)
propout (proportion of year out)	Tout*FT/365

## Sheet: Data
ID	Group	Group_by_Island	ToxoPrev	IR	Gender	Gen	YOB	Age	Island	Education	Ed	Cats	ktrange	CatNumber	Feed	food	Poop	Dogs	dgRange	Backyard	RawMeat	FreqMeat	Seafood	FreqSeafood	Water	Travel4Months	FreqTravel	FT	Travel	TimeOut	Tout	propout
C1	4	C_4	0	0.938	F	1	1971	44	Cedros	s	2	1	1	2	1	1	1	0	0	1	0	0.4	0	0	b	0	3	4	Ensenada	2	1.5	0.0164384
C2	2	C_2	1	1.023	F	1	1990	25	Cedros	h	3	0	0	0	1	1	0	0	0	1	0	0.4	1	0.03	b	0	5	1	Ensenada	3	7	0.0191781
C3	2	C_2	1	1.138	M	0	1991	24	Cedros	s	2	1	2	5	1	1	0	0	0	1	0	0.4	1	0.03	b	0	0	0	NA	0	0	0
C4	2	C_2	0	0.777	M	0	1995	20	Cedros	s	2	1	1	5	1	1	0	1	1	1	0	0.4	1	0.14	b	1	3	4	Guerrero Negro	2	1.5	0.0164384
C5	3	C_3	0	0.579	M	0	1987	28	Cedros	h	3	0	0	0	1	1	0	1	1	1	1	0.4	1	0.14	b	1	3	4	Ensenada	3	7	0.0767123
C6	4	C_4	0	0.725	F	1	1973	42	Cedros	h	3	1	1	2	2	1	1	0	0	1	0	0.4	1	0.03	b	1	4	2	Ensenada	3	7	0.0383562
C7	3	C_3	0	0.687	M	0	1980	35	Cedros	l	4	0	0	0	2	1	0	1	1	1	0	0.14	1	0.27	b	1	4	2	EUA	3	7	0.0383562
C8	3	C_3	0	0.614	M	0	1983	32	Cedros	h	3	1	1	5	1	1	0	0	0	1	0	0.27	1	0.14	b	1	2	12	Ensenada	2	1.5	0.0493151
C9	4	C_4	0	0.685	F	1	1971	44	Cedros	h	3	1	1	2	1	1	0	1	2	0	0	0.14	1	0.14	b	1	5	1	Guerrero Negro, Ensenada	4	30	0.0821918
C10	5	C_5	0	0.651	F	1	1967	48	Cedros	l	4	0	0	0	1	1	0	0	0	0	0	0.14	1	0.03	b	1	4	2	Ensenada, La Paz, Los Cabos	3	7	0.0383562
C11	4	C_4	0	0.75	F	1	1971	44	Cedros	l	4	1	1	2	0	0	0	1	1	0	0	0.14	1	0.4	b	1	4	2	Ensenada, La Paz	3	7	0.0383562
C12	4	C_4	0	0.712	F	1	1977	38	Cedros	l	4	1	1	10	0	0	0	1	1	1	0	0.03	1	0.27	b	1	4	2	Ensenada	3	7	0.0383562
C13	3	C_3	0	0.644	M	0	1988	27	Cedros	l	4	1	1	10	1	1	0	0	0	1	1	0.4	1	0.27	b	1	4	2	Ensenada	3	7	0.0383562
C14	2	C_2	0	0.9	M	0	1997	18	Cedros	h	3	1	1	5	0	0	0	1	2	0	0	0.4	1	0.03	b	0	4	2	Guerrero Negro, La Paz	3	7	0.0383562
C15	2	C_2	0	0.465	M	0	1997	18	Cedros	h	3	0	0	0	0	0	0	1	1	1	0	0.27	1	0.03	b	1	4	2	Vizcaino	3	7	0.0383562
C16	2	C_2	1	3.337	M	0	1997	18	Cedros	h	3	1	1	2	0	0	0	0	0	1	0	0.4	1	0.03	b	1	4	2	Ensenada	3	7	0.0383562
C17	2	C_2	0	0.716	M	0	1997	18	Cedros	h	3	1	1	8	1	1	0	1	2	1	0	0.4	1	0.03	b	0	5	1	Sinaloa	4	30	0.0821918
C18	2	C_2	0	0.722	M	0	1997	18	Cedros	h	3	1	1	5	1	1	1	0	0	0	0	0.4	1	0.03	b	0	5	1	Guerrero Negro, Ensenada	4	30	0.0821918
C19	2	C_2	0	0.586	F	1	1997	18	Cedros	h	3	1	1	2	1	1	0	1	1	0	0	0.4	1	0.27	b	0	5	1	Ensenada, Los Cabos	4	30	0.0821918
C20	3	C_3	0	0.7	F	1	1980	35	Cedros	p	1	1	1	2	1	1	0	0	0	1	1	0.27	1	0.03	b	1	2	12	Guerrero Negro, Ensenada	2	1.5	0.0493151
C21	6	C_5	0	0.59	F	1	1952	63	Cedros	p	1	0	0	0	1	1	0	1	2	1	0	0.4	0	0	b	1	4	2	Guerrero Negro, Ensenada	3	7	0.0383562
C22	2	C_2	1	1.17	M	0	1997	18	Cedros	p	1	1	1	2	1	1	0	1	1	0	0	0.4	1	0.03	b	0	5	1	Ensenada	4	30	0.0821918
C23	3	C_3	0	0.86	F	1	1986	29	Cedros	h	3	1	1	5	0	0	0	0	0	1	0	0.14	1	0.14	b	0	4	2	Ensenada	3	7	0.0383562
C24	5	C_5	0	0.736	M	0	1965	50	Cedros	h	3	1	1	10	0	0	0	0	0	1	0	0.14	1	0.03	b	0	4	2	Ensenada	3	7	0.0383562
C25	3	C_3	0	0.716	F	1	1986	29	Cedros	h	3	1	1	2	1	1	0	1	1	1	0	0.4	1	0.14	b	0	5	1	Ensenada	4	30	0.0821918
C26	1	C_1	0	0.856	M	0	2005	10	Cedros	p	1	1	1	2	1	1	0	1	1	1	0	0.4	1	0.03	b	0	5	1	Ensenada	4	30	0.0821918
C27	2	C_2	0	0.58	M	0	1992	23	Cedros	h	3	1	1	2	0	0	0	0	0	0	0	0.14	1	0.03	b	0	5	1	Tijuana	4	30	0.0821918
C28	2	C_2	0	0.916	F	1	1996	19	Cedros	s	2	1	1	5	1	1	0	0	0	1	0	0.4	1	0.03	b	0	4	2	Guerrero Negro, Ensenada	3	7	0.0383562
C29	1	C_1	0	0.946	F	1	2006	9	Cedros	p	1	1	2	5	1	1	0	1	2	0	0	0.14	1	0.14	b	0	0	0	NA	0	0	0
C30	6	C_5	0	0.739	F	1	1955	60	Cedros	p	1	1	2	5	1	1	0	1	2	1	0	0.14	0	0	b	0	0	0	NA	0	0	0
C31	2	C_2	0	0.631	F	1	1993	22	Cedros	s	2	1	1	2	1	1	0	0	0	0	0	0.4	0	0	b	0	0	0	NA	0	0	0
C32	4	C_4	0	0.793	F	1	1972	43	Cedros	h	3	1	1	5	1	1	0	1	1	1	0	0.4	1	0.27	b	0	4	2	Ensenada	3	7	0.0383562
C33	2	C_2	0	0.742	M	0	1999	16	Cedros	h	3	1	1	5	1	1	0	1	1	1	0	0.4	1	0.27	b	0	4	2	Ensenada	3	7	0.0383562
C34	2	C_2	0	0.815	M	0	1998	17	Cedros	h	3	1	1	8	1	1	0	1	1	1	0	0.14	1	0.14	b	0	5	1	Ensenada	4	30	0.0821918
C35	4	C_4	0	0.826	F	1	1972	43	Cedros	h	3	1	1	8	1	1	0	0	1	1	0	0.14	1	0.14	b	1	3	4	La Paz	2	1.5	0.0164384
C36	4	C_4	0	0.613	M	0	1977	38	Cedros	s	2	1	1	8	1	1	0	1	1	0	1	0.14	1	0.14	b	0	5	1	Ensenada	4	30	0.0821918
C37	2	C_2	0	0.913	M	0	1998	17	Cedros	h	3	1	1	2	0	0	0	0	0	0	1	0.14	1	0.27	b	0	4	2	San Ignacio, Ensenada	3	7	0.0383562
C38	2	C_2	0	0.849	M	0	1999	16	Cedros	h	3	1	1	2	0	0	0	1	2	1	1	0.4	1	0.4	b	1	4	2	Ensenada	3	7	0.0383562
C39	2	C_2	0	0.695	M	0	1999	16	Cedros	h	3	1	1	2	1	1	0	0	0	1	0	0.4	1	0.14	b	0	5	1	Ensenada	4	30	0.0821918
C40	2	C_2	0	0.657	M	0	1998	17	Cedros	h	3	1	1	2	0	0	0	1	1	1	0	0.27	1	0.27	b	1	4	2	La Paz	3	7	0.0383562
C41	2	C_2	1	1.023	M	0	1999	16	Cedros	h	3	1	1	2	0	0	0	0	0	1	0	0.4	1	0.4	b	0	4	2	Ensenada	3	7	0.0383562
C42	2	C_2	0	0.729	M	0	1998	17	Cedros	h	3	1	1	8	0	0	0	1	1	1	1	0.27	1	0.27	b	0	5	1	La Paz, Cabos	4	30	0.0821918
C43	1	C_1	0	0.886	F	1	2000	15	Cedros	h	3	1	1	2	0	0	0	1	2	0	0	0.4	1	0.14	b	1	5	1	Ensenada	4	30	0.0821918
C44	2	C_2	0	0.778	M	0	1998	17	Cedros	h	3	1	1	2	0	0	0	1	2	1	0	0.27	1	0.4	b	0	5	1	Ensenada	4	30	0.0821918
C45	2	C_2	0	0.684	F	1	1999	16	Cedros	h	3	1	1	2	1	1	1	1	1	1	0	0.27	1	0.27	b	0	5	1	Ensenada, La Paz	4	30	0.0821918
C46	1	C_1	0	0.812	F	1	2000	15	Cedros	h	3	1	1	2	0	0	0	0	0	1	0	0.14	0	0	b	0	4	2	Ensenada	3	7	0.0383562
C47	2	C_2	1	1.357	M	0	1999	16	Cedros	h	3	1	1	2	0	0	0	1	1	0	0	0.4	0	0	b	1	3	4	Ensenada, La Paz	3	7	0.0767123
C48	2	C_2	0	0.803	F	1	1998	17	Cedros	h	3	1	1	2	1	1	0	0	0	1	0	0.14	1	0.27	b	1	5	1	Ensenada	4	30	0.0821918
C49	2	C_2	0	0.724	M	0	1999	16	Cedros	h	3	1	1	2	2	1	0	0	0	0	0	0.14	1	0.03	b	1	4	2	Ensenada	3	7	0.0383562
C50	1	C_1	0	0.83	M	0	2000	15	Cedros	h	3	1	1	5	1	1	0	1	1	0	0	0.4	1	0.14	b	0	5	1	Ensenada	4	30	0.0821918
C51	2	C_2	0	0.707	M	0	1999	16	Cedros	h	3	1	1	2	1	1	0	0	0	1	0	0.4	1	0.27	b	0	5	1	Ensenada	4	30	0.0821918
C52	2	C_2	0	0.638	M	0	1998	17	Cedros	h	3	1	1	5	1	1	0	1	1	1	0	0.4	1	0.14	b	1	5	1	Ensenada	4	30	0.0821918
C53	2	C_2	0	0.694	F	1	1990	25	Cedros	l	4	1	1	5	0	0	0	1	1	0	0	0.27	1	0.27	b	1	4	2	Ensenada, La Paz	3	7	0.0383562
C54	1	C_1	0	0.722	M	0	2000	15	Cedros	h	3	1	1	2	0	0	0	1	1	0	0	0.14	1	0.14	b	0	4	2	Ensenada	3	7	0.0383562
C55	2	C_2	0	0.678	F	1	1999	16	Cedros	h	3	1	1	2	0	0	1	0	0	1	0	0.4	1	0.14	b	1	4	2	Ensenada	3	7	0.0383562
C56	2	C_2	0	0.692	F	1	1999	16	Cedros	h	3	1	1	2	1	1	0	1	2	0	0	0.27	1	0.27	b	1	2	12	Ensenada	2	1.5	0.0493151
C57	2	C_2	0	0.662	F	1	1998	17	Cedros	h	3	1	1	2	0	0	0	1	1	0	0	0.4	1	0.27	b	0	4	2	Guerrero Negro, Ensenada	3	7	0.0383562
C58	2	C_2	1	1.247	F	1	1997	18	Cedros	h	3	1	1	2	1	1	0	1	1	1	0	0.27	1	0.03	b	1	2	12	Ensenada	2	1.5	0.0493151
C59	2	C_2	0	0.661	F	1	1998	17	Cedros	h	3	1	1	8	1	1	1	1	1	1	0	0.4	1	0.03	b	1	4	2	Guerrero Negro, Ensenada	3	7	0.0383562
C60	1	C_1	0	0.666	M	0	2000	15	Cedros	h	3	1	1	8	1	1	0	1	1	1	0	0.27	1	0.14	b	1	3	4	Ensenada, Natividad	2	1.5	0.0164384
C61	2	C_2	0	0.534	F	1	1999	16	Cedros	h	3	1	1	2	1	1	0	0	0	0	0	0.4	1	0.14	b	1	2	12	Ensenada, Tijuana	2	1.5	0.0493151
C62	3	C_3	0	0.731	M	0	1985	30	Cedros	l	4	1	2	2	1	1	0	0	0	0	1	0.4	0	0	b	1	4	2	Guerrero Negro, Ensenada	3	7	0.0383562
C63	3	C_3	0	0.75	F	1	1989	26	Cedros	l	4	1	1	2	0	0	0	1	1	1	0	0.4	1	0.27	b	0	4	2	Ensenada	3	7	0.0383562
C64	4	C_4	1	1.882	M	0	1971	44	Cedros	p	1	1	1	5	0	0	0	0	0	1	0	0.27	1	0.03	b	1	5	1	Guerrero Negro, Ensenada	4	30	0.0821918
C65	5	C_5	0	0.736	F	1	1968	47	Cedros	p	1	1	1	5	0	0	0	0	0	1	0	0.27	1	0.03	b	1	4	2	Ensenada, Tijuana	3	7	0.0383562
C66	3	C_3	0	0.594	M	0	1988	27	Cedros	s	2	1	1	2	0	0	0	0	0	0	0	0.4	1	0.03	b	0	5	1	Mexicalli	4	30	0.0821918
C67	1	C_1	0	0.546	M	0	2002	13	Cedros	s	2	1	1	2	0	0	0	0	0	0	0	0.14	1	0.03	b	0	5	1	Guerrero Negro	4	30	0.0821918
C68	3	C_3	0	0.546	F	1	1983	32	Cedros	s	2	1	1	2	1	1	1	0	0	1	0	0.4	1	0.4	b	1	4	2	Ensenada	3	7	0.0383562
C69	4	C_4	0	0.775	M	0	1979	36	Cedros	s	2	1	1	2	1	1	1	0	0	1	0	0.4	1	0.4	b	1	4	2	Guerrero Negro, Ensenada	3	7	0.0383562
C70	5	C_5	0	0.616	M	0	1967	48	Cedros	s	2	1	1	8	1	1	0	1	1	1	0	0.4	1	0.4	b	1	3	4	Ensenada, La Paz, Los Cabos	2	1.5	0.0164384
C71	3	C_3	0	0.582	M	0	1980	35	Cedros	l	4	1	1	2	1	1	1	0	0	0	0	0.4	1	0.27	b	1	4	2	Ensenada	3	7	0.0383562
C72	4	C_4	0	0.712	F	1	1970	45	Cedros	h	3	1	1	5	1	1	1	1	1	1	0	0.4	1	0.03	b	1	4	2	Ensenada	3	7	0.0383562
C73	5	C_5	0	0.755	F	1	1967	48	Cedros	p	1	1	2	8	2	1	0	0	0	1	0	0.4	1	0.4	b	1	5	1	Ensenada, La Paz	4	30	0.0821918
C74	6	C_5	0	0.708	M	0	1943	72	Cedros	p	1	1	1	5	1	1	0	0	0	1	1	0.27	1	0.03	b	0	4	2	Ensenada, Tijuana	3	7	0.0383562
C75	4	C_4	0	0.684	F	1	1975	40	Cedros	s	2	1	1	2	1	1	0	0	0	1	1	0.4	1	0.27	b	1	3	4	Ensenada	2	1.5	0.0164384
C76	4	C_4	0	0.791	F	1	1977	38	Cedros	s	2	1	1	5	1	1	1	0	0	1	0	0.4	1	0.03	b	0	5	1	Ensenada	4	30	0.0821918
C77	1	C_1	0	0.819	M	0	2001	14	Cedros	s	2	1	1	10	1	1	1	1	1	1	0	0.4	1	0.14	b	1	4	2	La Paz	3	7	0.0383562
C78	1	C_1	0	0.678	M	0	2003	12	Cedros	s	2	1	1	5	1	1	0	1	1	1	0	0.27	1	0.27	b	1	5	1	Sonora	4	30	0.0821918
C79	6	C_5	0	0.842	F	1	1955	60	Cedros	p	1	1	1	5	1	1	1	0	0	0	0	0.27	1	0.14	b	0	5	1	La Paz	4	30	0.0821918
C80	1	C_1	0	0.798	M	0	2006	9	Cedros	p	1	1	1	5	0	0	1	1	1	0	0	0.27	1	0.4	b	1	5	1	Sonora	4	30	0.0821918
C81	1	C_1	0	0.77	F	1	2006	9	Cedros	p	1	1	1	5	0	0	1	1	1	0	0	0.27	1	0.4	b	1	5	1	Sonora	4	30	0.0821918
C82	1	C_1	0	0.585	M	0	2006	9	Cedros	p	1	1	1	5	1	1	1	0	0	1	0	0.4	1	0.03	b	0	5	1	Ensenada	3	7	0.0191781
C83	6	C_5	1	1.451	M	0	1949	66	Cedros	s	2	1	1	8	1	1	0	0	0	1	0	0.14	1	0.27	b	1	5	1	La Paz	4	30	0.0821918
C84	6	C_5	0	0.754	M	0	1959	56	Cedros	p	1	1	1	5	1	1	0	1	1	1	0	0.27	1	0.14	b	1	4	2	Ensenada	3	7	0.0383562
C85	2	C_2	0	0.761	M	0	1990	25	Cedros	h	3	1	1	2	1	1	0	0	0	1	0	0.27	1	0.14	b	0	4	2	Ensenada	3	7	0.0383562
C86	3	C_3	0	0.699	M	0	1989	26	Cedros	l	4	0	0	0	1	1	0	1	1	0	0	0.27	1	0.14	b	0	5	1	Ensenada	4	30	0.0821918
C87	1	C_1	0	0.8	F	1	2006	9	Cedros	p	1	1	1	5	0	0	0	0	0	1	0	0.14	1	0.4	b	1	4	2	Guerrero Negro	3	7	0.0383562
C88	3	C_3	1	1.745	F	1	1987	28	Cedros	h	3	1	1	5	1	1	0	0	0	1	0	0.4	1	0.4	b	1	4	2	Ensenada	3	7	0.0383562
C89	1	C_1	0	0.612	F	1	2006	9	Cedros	p	1	1	1	5	1	1	0	0	0	1	0	0.4	1	0.4	b	1	4	2	Ensenada, Sinaloa	3	7	0.0383562
C90	3	C_3	0	0.928	F	1	1984	31	Cedros	l	4	0	0	0	1	1	0	0	0	1	0	0.4	1	0.14	b	1	4	2	Ensenada	3	7	0.0383562
C91	2	C_2	0	0.665	M	0	1999	16	Cedros	h	3	1	1	2	1	1	1	0	0	1	0	0.14	1	0.4	b	1	2	12	Ensenada	3	7	0.230137
C92	4	C_4	0	0.538	M	0	1970	45	Cedros	l	4	1	1	8	1	1	0	1	1	1	1	0.4	1	0.14	b	0	4	2	Ensenada	3	7	0.0383562
C93	3	C_3	0	0.717	F	1	1983	32	Cedros	s	2	1	1	5	1	1	1	0	0	1	1	0.4	1	0.14	b	1	4	2	Guerrero Negro, Ensenada	3	7	0.0383562
C94	3	C_3	0	0.751	F	1	1984	31	Cedros	s	2	1	1	8	1	1	1	0	0	1	0	0.14	1	0.14	b	1	4	2	Guerrero Negro, Ensenada	3	7	0.0383562
C95	3	C_3	0	0.818	M	0	1983	32	Cedros	h	3	1	1	8	1	1	1	0	0	1	0	0.14	1	0.14	b	1	4	2	Guerrero Negro, Ensenada	3	7	0.0383562
C96	4	C_4	0	0.597	M	0	1973	42	Cedros	p	1	1	1	5	1	1	1	0	0	1	1	0.4	1	0.14	b	1	4	2	Ensenada, La Paz	3	7	0.0383562
C97	3	C_3	1	1.497	F	1	1982	33	Cedros	p	1	1	1	2	0	0	0	0	0	1	0	0.4	1	0.03	b	0	5	1	Ensenada	4	30	0.0821918
C98	2	C_2	0	0.788	F	1	1996	19	Cedros	s	2	0	0	0	1	1	0	0	0	1	0	0.4	0	0	b	0	5	1	Guerrero Negro, Ensenada	4	30	0.0821918
C99	3	C_3	0	0.589	M	0	1982	33	Cedros	p	1	1	1	2	1	1	0	0	0	1	0	0.27	1	0.14	b	0	5	1	San Quintin	4	30	0.0821918
C100	3	C_3	0	0.654	F	1	1987	28	Cedros	h	3	1	1	2	1	1	0	0	0	1	0	0.27	1	0.14	b	0	5	1	San Quintin	4	30	0.0821918
C101	1	C_1	0	0.651	M	0	2005	10	Cedros	p	1	1	1	5	1	1	0	1	1	1	0	0.4	1	0.03	b	0	4	2	La Paz	3	7	0.0383562
C102	3	C_3	0	0.541	M	0	1989	26	Cedros	h	3	1	1	2	1	1	1	0	0	1	1	0.27	1	0.27	b	0	5	1	Ensenada	4	30	0.0821918
C103	2	C_2	0	0.569	F	1	1998	17	Cedros	h	3	1	1	5	1	1	0	1	1	1	0	0.4	1	0.03	b	1	4	2	Ensenada, La Paz	3	7	0.0383562
C104	1	C_1	0	0.765	M	0	2006	9	Cedros	p	1	1	1	2	1	1	1	0	0	1	1	0.27	1	0.27	b	0	5	1	Ensenada	4	30	0.0821918
C105	5	C_5	0	0.593	F	1	1961	54	Cedros	h	3	1	1	2	1	1	0	0	0	0	0	0.27	1	0.27	b	1	2	12	Ensenada	2	1.5	0.0493151
C106	5	C_5	0	0.715	F	1	1966	49	Cedros	h	3	1	1	5	1	1	0	1	1	1	0	0.4	1	0.03	b	0	4	2	La Paz	3	7	0.0383562
C107	2	C_2	0	0.683	F	1	1990	25	Cedros	h	3	1	1	2	1	1	1	0	0	1	0	0.27	1	0.27	b	1	5	1	Guerrero Negro, Ensenada	4	30	0.0821918
C108	5	C_5	1	1.339	M	0	1960	55	Cedros	s	2	1	1	2	1	1	0	0	0	0	0	0.27	1	0.27	b	1	2	12	Ensenada	2	1.5	0.0493151
C109	2	C_2	0	0.808	M	0	1998	17	Cedros	s	2	0	0	0	1	1	0	0	0	1	0	0.14	1	0.27	b	1	3	4	Ensenada	2	1.5	0.0164384
C110	6	C_5	0	0.878	F	1	1941	74	Cedros	p	1	1	1	10	1	1	0	0	0	1	0	0.14	0	0	b	0	5	1	Ensenada	4	30	0.0821918
C111	5	C_5	0	0.69	F	1	1968	47	Cedros	h	3	1	1	5	1	1	0	1	1	1	0	0.14	1	0.14	b	0	4	2	La Paz	3	7	0.0383562
C112	6	C_5	0	0.816	F	1	1940	75	Cedros	p	1	0	0	0	1	1	0	0	0	1	0	0.14	0	0	b	1	4	2	La Paz	3	7	0.0383562
C113	6	C_5	0	0.728	M	0	1956	59	Cedros	s	2	1	1	10	1	1	1	0	0	1	0	0.4	0	0	b	0	5	1	Guerrero Negro, Ensenada	4	30	0.0821918
C114	6	C_5	0	0.54	F	1	1956	59	Cedros	p	1	1	1	2	1	1	0	0	0	1	0	0.14	1	0.14	b	0	4	2	Guerrero Negro	3	7	0.0383562
C115	6	C_5	1	1.448	M	0	1956	59	Cedros	p	1	1	1	5	1	1	0	0	0	0	0	0.14	0	0	b	0	4	2	Mexicalli	3	7	0.0383562
C116	6	C_5	1	1.365	F	1	1959	56	Cedros	s	2	1	1	5	1	1	0	0	0	0	0	0.14	0	0	b	0	4	2	Ensenada, Sinaloa	3	7	0.0383562
C117	6	C_5	0	0.932	F	1	1952	63	Cedros	p	1	1	1	8	1	1	0	1	1	0	0	0.4	1	0.27	b	0	5	1	Mazatlan	4	30	0.0821918
C118	6	C_5	1	1.195	M	0	1949	66	Cedros	p	1	1	1	8	1	1	0	1	1	0	0	0.4	1	0.27	b	0	5	1	Mazatlan	4	30	0.0821918
C119	6	C_5	0	0.825	F	1	1940	75	Cedros	n	0	0	0	0	1	1	0	0	0	1	0	0.14	0	0	b	0	4	2	Ensenada	3	7	0.0383562
C120	6	C_5	0	0.728	F	1	1941	74	Cedros	p	1	1	1	5	1	1	0	1	2	1	0	0.27	1	0.27	b	1	3	4	Ensenada	2	1.5	0.0164384
C121	6	C_5	0	0.708	F	1	1954	61	Cedros	p	1	1	1	8	1	1	0	0	0	1	0	0.27	0	0	b	1	4	2	Guerrero Negro, Ensenada	3	7	0.0383562
C122	6	C_5	1	1.265	F	1	1953	62	Cedros	h	3	1	1	2	1	1	1	0	0	0	0	0.27	0	0	b	1	5	1	Ensenada, La Paz	4	30	0.0821918
C123	5	C_5	0	0.859	F	1	1966	49	Cedros	s	2	1	1	5	1	1	1	0	0	1	0	0.14	0	0	b	1	4	2	Ensenada	3	7	0.0383562
C124	4	C_4	1	1.44	M	0	1970	45	Cedros	s	2	0	0	0	1	1	0	1	1	1	0	0.27	1	0.03	b	0	5	1	Guerrero Negro	4	30	0.0821918
C125	4	C_4	0	0.618	F	1	1975	40	Cedros	s	2	0	0	0	1	1	0	0	0	1	0	0.14	0	0	b	1	4	2	Guerrero Negro	3	7	0.0383562
C126	1	C_1	0	0.848	F	1	2000	15	Cedros	h	3	1	1	8	0	0	1	0	1	1	1	0.4	1	0.4	b	1	2	12	Ensenada	3	7	0.230137
C127	2	C_2	0	0.725	F	1	1994	21	Cedros	l	4	1	1	2	0	0	0	1	0	0	0	0.4	1	0.03	b	1	2	12	Ensenada	3	7	0.230137
C128	4	C_4	1	1.217	F	1	1976	39	Cedros	s	2	1	1	8	0	0	0	0	0	1	0	0.27	1	0.03	b	1	4	2	Guerrero Negro	3	7	0.0383562
C129	6	C_5	0	0.694	F	1	1942	73	Cedros	p	1	0	0	0	0	0	0	1	1	0	0	0.4	1	0.03	b	1	4	2	Guerrero Negro	3	7	0.0383562
C130	5	C_5	0	0.619	M	0	1967	48	Cedros	s	2	1	1	5	0	0	0	0	0	1	0	0.4	1	0.03	b	0	4	2	Guerrero Negro, Ensenada	3	7	0.0383562
C131	5	C_5	0	0.754	F	1	1960	55	Cedros	s	2	1	1	5	1	1	1	0	0	0	0	0.4	1	0.03	b	1	4	2	Guerrero Negro, La Paz	3	7	0.0383562
C132	4	C_4	0	0.771	F	1	1972	43	Cedros	h	3	1	1	2	0	0	0	0	0	0	0	0.14	1	0.27	b	0	5	1	Guerrero Negro, La Paz	4	30	0.0821918
C133	6	C_5	0	0.867	M	0	1956	59	Cedros	p	1	1	1	5	1	1	0	0	0	0	0	0.14	1	0.27	b	1	4	2	Guerrero Negro, La Paz	3	7	0.0383562
C134	5	C_5	1	1.38	F	1	1961	54	Cedros	l	4	0	0	0	1	1	0	1	1	1	0	0.14	1	0.03	b	1	2	12	La Paz	3	4	0.131507
C135	5	C_5	0	0.967	F	1	1968	47	Cedros	h	3	1	1	5	0	0	0	0	0	1	0	0.4	1	0.03	b	0	4	2	Guerrero Negro, Ensenada	3	7	0.0383562
C136	3	C_3	0	0.69	F	1	1983	32	Cedros	h	3	1	1	5	1	1	0	1	2	0	0	0.27	0	0	b	1	3	4	Mexicalli	2	1.5	0.0164384
C137	3	C_3	0	0.707	F	1	1989	26	Cedros	h	3	1	1	5	0	0	1	1	1	1	0	0.4	1	0.27	b	1	4	2	Guerrero Negro, Ensenada	3	7	0.0383562
C138	6	C_5	0	0.756	F	1	1944	71	Cedros	p	1	1	1	5	1	1	0	0	0	1	0	0.27	0	0	b	1	4	2	Ensenada, La Paz	3	7	0.0383562
C139	4	C_4	0	0.982	M	0	1979	36	Cedros	h	3	1	1	5	0	0	0	0	0	0	0	0.27	0	0	b	1	4	2	Ensenada, La Paz	3	7	0.0383562
C140	6	C_5	1	1.106	F	1	1943	72	Cedros	p	1	1	1	8	0	0	0	0	0	0	0	0.27	0	0	b	0	5	1	Ensenada	4	30	0.0821918
C141	5	C_5	0	0.641	F	1	1969	46	Cedros	h	3	1	1	10	1	1	0	1	1	1	0	0.14	1	0.03	b	1	4	2	Ensenada	3	7	0.0383562
C142	4	C_4	0	0.743	F	1	1978	37	Cedros	h	3	1	1	5	1	1	0	0	0	1	1	0.14	1	0.14	b	1	4	2	Valle Guadalupe	3	7	0.0383562
C143	6	C_5	1	1.292	F	1	1958	57	Cedros	p	1	1	1	8	0	0	1	0	0	0	0	0.27	1	0.14	b	0	5	1	Ensenada	4	30	0.0821918
C144	6	C_5	0	0.745	F	1	1944	71	Cedros	p	1	1	2	8	2	1	1	1	2	1	0	0.27	1	0.03	b	1	4	2	Ensenada	3	7	0.0383562
C145	4	C_4	0	0.559	F	1	1974	41	Cedros	h	3	1	1	2	1	1	0	0	0	0	0	0.27	1	0.03	b	1	4	2	Guerrero Negro, Ensenada	3	7	0.0383562
C146	3	C_3	1	1.064	F	1	1980	35	Cedros	s	2	1	1	5	1	1	0	1	2	1	1	0.27	1	0.03	b	0	4	2	Ensenada	3	7	0.0383562
C147	5	C_5	0	0.697	F	1	1961	54	Cedros	p	1	1	1	2	1	1	0	0	0	1	0	0.27	1	0.03	b	1	4	2	Ensenada	3	7	0.0383562
C148	1	C_1	0	0.604	M	0	2005	10	Cedros	p	1	1	2	8	1	1	1	1	2	1	0	0.27	1	0.03	b	1	4	2	Ensenada	3	7	0.0383562
C149	3	C_3	0	0.635	F	1	1983	32	Cedros	p	1	1	2	8	1	1	1	1	2	1	0	0.27	1	0.03	b	1	4	2	Ensenada	3	7	0.0383562
C150	6	C_5	0	0.876	F	1	1953	62	Cedros	p	1	1	1	5	0	0	1	0	0	0	0	0.27	1	0.03	b	0	5	1	Ensenada, La Paz	4	30	0.0821918
C151	3	C_3	0	0.734	F	1	1981	34	Cedros	s	2	1	1	2	0	0	0	0	0	1	0	0.4	1	0.27	b	1	5	1	Ensenada	4	30	0.0821918
C152	4	C_4	0	0.927	M	0	1978	37	Cedros	s	2	1	1	8	0	0	0	0	0	1	0	0.4	1	0.27	b	1	5	1	Ensenada	4	30	0.0821918
C153	5	C_5	0	0.871	M	0	1969	46	Cedros	l	4	1	1	8	0	0	0	0	0	0	1	0.27	1	0.14	b	1	4	2	La Paz	3	7	0.0383562
C154	4	C_4	0	0.991	F	1	1970	45	Cedros	p	1	1	1	8	0	0	0	0	0	0	1	0.27	1	0.14	b	1	4	2	La Paz	3	7	0.0383562
C155	2	C_2	0	0.655	M	0	1998	17	Cedros	h	3	1	1	8	0	0	0	0	0	0	1	0.27	1	0.14	b	1	2	12	La Paz	2	1.5	0.0493151
C156	5	C_5	0	0.758	F	1	1967	48	Cedros	n	0	0	0	0	0	0	0	1	1	1	0	0.14	1	0.03	b	1	4	2	La Paz	3	7	0.0383562
C157	5	C_5	0	0.71	M	0	1965	50	Cedros	s	2	0	0	0	0	0	0	1	1	1	0	0.14	1	0.03	b	0	5	1	La Paz	4	30	0.0821918
C158	5	C_5	0	0.668	F	1	1960	55	Cedros	s	2	1	1	10	0	0	1	0	0	1	0	0.27	1	0.27	b	0	5	1	Ensenada	4	30	0.0821918
C159	5	C_5	0	0.726	F	1	1966	49	Cedros	s	2	1	1	8	0	0	1	0	0	1	0	0.27	1	0.27	b	1	4	2	Ensenada	3	7	0.0383562
C160	6	C_5	0	0.594	F	1	1939	76	Cedros	p	1	1	1	8	0	0	0	0	0	1	0	0.03	0	0	b	0	5	1	Bahia Tortugas, San Felipe, Ensenada	4	30	0.0821918
C161	5	C_5	0	0.556	M	0	1962	53	Cedros	h	3	1	1	8	0	0	1	0	0	1	0	0.27	1	0.27	b	0	5	1	Bahia Tortugas, San Felipe, Ensenada	4	30	0.0821918
C162	3	C_3	1	1.096	M	0	1986	29	Cedros	l	4	1	1	2	0	0	0	0	0	0	0	0.27	1	0.27	b	1	3	4	Culiacan	2	1.5	0.0164384
C163	4	C_4	0	0.655	M	0	1972	43	Cedros	h	3	1	1	5	1	1	0	1	1	1	0	0.27	1	0.03	b	0	5	1	Ensenada	4	30	0.0821918
C164	6	C_5	0	0.694	M	0	1947	68	Cedros	l	4	1	1	10	0	0	1	0	0	1	0	0.27	1	0.03	b	0	5	1	Ensenada	4	30	0.0821918
C165	6	C_5	0	0.486	F	1	1952	63	Cedros	p	1	1	1	10	0	0	1	0	0	1	0	0.27	1	0.03	b	0	5	1	Ensenada	4	30	0.0821918
C166	6	C_5	1	1.057	M	0	1955	60	Cedros	h	3	1	1	2	0	0	0	0	0	1	0	0.27	1	0.03	b	0	5	1	La Paz	4	30	0.0821918
C167	5	C_5	1	0.996	M	0	1967	48	Cedros	h	3	1	1	10	0	0	1	0	0	1	0	0.27	1	0.14	b	1	3	4	Ensenada, La Paz	2	1.5	0.0164384
C168	4	C_4	0	0.886	F	1	1979	36	Cedros	s	2	1	1	10	0	0	0	1	2	1	0	0.4	1	0.14	b	1	5	1	Ensenada	4	30	0.0821918
C169	6	C_5	0	0.722	M	0	1950	65	Cedros	s	2	1	1	2	1	1	0	1	1	1	1	0.27	1	0.14	b	0	0	0	NA	0	0	0
C170	4	C_4	0	0.669	M	0	1979	36	Cedros	n	0	1	1	10	0	0	0	1	2	1	0	0.4	1	0.14	b	0	4	2	Ensenada	3	7	0.0383562
C171	1	C_1	0	0.614	F	1	2005	10	Cedros	p	1	1	1	10	0	0	0	1	2	1	0	0.4	1	0.14	b	1	5	1	Ensenada	4	30	0.0821918
C172	1	C_1	0	0.748	M	0	2002	13	Cedros	s	2	1	1	10	0	0	0	1	2	1	0	0.4	1	0.14	b	1	5	1	Ensenada	4	30	0.0821918
C173	3	C_3	0	0.521	F	1	1985	30	Cedros	l	4	1	1	5	0	0	1	1	1	0	0	0.4	0	0	b	1	2	12	La Paz	3	7	0.230137
C174	3	C_3	0	0.916	F	1	1989	26	Cedros	h	3	1	1	5	1	1	0	0	0	1	0	0.4	1	0.14	b	0	5	1	Ensenada	4	30	0.0821918
C175	3	C_3	0	0.616	M	0	1986	29	Cedros	s	2	1	1	5	1	1	0	0	0	1	0	0.4	1	0.14	b	0	5	1	Ensenada	4	30	0.0821918
C176	1	C_1	1	1.026	M	0	2001	14	Cedros	p	1	1	1	2	1	1	0	0	0	1	0	0.14	1	0.14	b	1	5	1	Ensenada	4	30	0.0821918
C177	1	C_1	1	1.062	F	1	2001	14	Cedros	p	1	0	0	0	1	1	0	1	1	0	0	0.27	1	0.03	b	0	5	1	Ensenada	4	30	0.0821918
C178	1	C_1	0	0.628	M	0	2001	14	Cedros	p	1	0	0	0	1	1	0	0	0	1	0	0.27	1	0.03	b	1	5	1	Ensenada	4	30	0.0821918
C179	1	C_1	0	0.745	F	1	2001	14	Cedros	p	1	1	1	2	1	1	0	1	2	0	0	0.14	1	0.03	b	0	5	1	Ensenada	4	30	0.0821918
C180	1	C_1	0	0.822	F	1	2000	15	Cedros	p	1	1	1	8	1	1	0	0	0	0	1	0.4	1	0.27	b	1	5	1	Ensenada	4	30	0.0821918
C181	2	C_2	0	0.441	M	0	1993	22	Cedros	l	4	1	1	2	1	1	0	0	0	1	1	0.4	1	0.14	b	1	2	12	Ensenada	3	7	0.230137
C182	3	C_3	0	0.514	M	0	1984	31	Cedros	l	4	1	1	2	1	1	0	0	0	1	1	0.4	1	0.14	b	1	3	4	Oaxaca	2	1.5	0.0164384
C183	3	C_3	0	0.637	F	1	1980	35	Cedros	h	3	1	1	2	1	1	0	1	1	1	0	0.27	1	0.03	b	0	4	2	Ensenada	3	7	0.0383562
C184	3	C_3	0	0.464	M	0	1987	28	Cedros	h	3	1	1	8	1	1	0	0	0	1	0	0.4	1	0.4	b	0	5	1	Guerrero Negro, Ensenada	4	30	0.0821918
C185	4	C_4	0	0.551	F	1	1979	36	Cedros	h	3	1	1	8	0	0	0	1	1	0	0	0.4	1	0.14	b	1	4	2	Ensenada	3	7	0.0383562
C186	5	C_5	0	0.655	M	0	1965	50	Cedros	p	1	1	1	10	1	1	1	0	0	1	0	0.4	1	0.27	b	0	5	1	Ensenada	4	30	0.0821918
C187	5	C_5	0	0.552	F	1	1969	46	Cedros	s	2	1	1	5	0	0	0	1	1	1	1	0.27	0	0	b	0	5	1	San Quintin	4	30	0.0821918
C188	4	C_4	0	0.578	M	0	1977	38	Cedros	h	3	1	1	5	1	1	0	0	0	1	0	0.14	1	0.03	b	1	5	1	Ensenada	4	30	0.0821918
C189	4	C_4	0	0.549	M	0	1970	45	Cedros	h	3	1	1	8	0	0	0	0	0	1	0	0.4	1	0.14	b	0	5	1	Ensenada	4	30	0.0821918
C190	3	C_3	0	0.667	M	0	1981	34	Cedros	s	2	1	2	5	2	1	0	1	1	0	0	0.03	0	0	b	0	5	1	Ensenada	4	30	0.0821918
C191	3	C_3	0	0.741	M	0	1986	29	Cedros	h	3	1	1	2	1	1	0	1	1	0	0	0.27	1	0.14	b	0	4	2	Ensenada	3	7	0.0383562
C192	1	C_1	0	0.609	M	0	2000	15	Cedros	p	1	1	1	8	1	1	0	1	1	0	0	0.27	1	0.27	b	0	5	1	Mazatlan	4	30	0.0821918
C193	1	C_1	0	0.141	M	0	2000	15	Cedros	p	1	0	0	0	1	1	0	1	1	0	0	0.27	1	0.27	b	1	5	1	Ensenada	4	30	0.0821918
C194	1	C_1	0	0.651	F	1	2001	14	Cedros	p	1	1	1	5	1	1	0	0	0	0	0	0.4	1	0.03	b	0	5	1	Ensenada	4	30	0.0821918
C195	1	C_1	0	0.415	F	1	2001	14	Cedros	p	1	1	1	2	1	1	0	1	1	1	0	0.4	1	0.4	b	1	3	4	Ensenada	2	1.5	0.0164384
C196	1	C_1	0	0.172	M	0	2001	14	Cedros	p	1	0	0	0	1	1	0	1	1	1	0	0.03	1	0.03	b	0	5	1	Ensenada	4	30	0.0821918
C197	1	C_1	0	0.158	M	0	2000	15	Cedros	p	1	0	0	0	1	1	0	1	1	1	0	0.14	1	0.14	b	0	5	1	Ensenada	4	30	0.0821918
C199	1	C_1	0	0.668	F	1	2000	15	Cedros	p	1	0	0	0	1	1	0	1	1	0	0	0.27	0	0	b	1	5	1	Guerrero Negro	4	30	0.0821918
C200	1	C_1	0	0.466	M	0	2001	14	Cedros	p	1	1	1	8	1	1	0	1	2	0	0	0.4	1	0.27	b	0	4	2	Ensenada, La Paz, Los Cabos	3	7	0.0383562
C201	1	C_1	1	1.102	M	0	2001	14	Cedros	p	1	1	1	10	1	1	0	1	1	0	0	0.4	0	0	b	0	5	1	Ensenada	4	30	0.0821918
C202	1	C_1	0	0.178	F	1	2000	15	Cedros	p	1	1	1	5	0	0	0	1	2	0	0	0.4	1	0.03	b	0	5	1	La Paz	4	30	0.0821918
C203	1	C_1	0	0.507	F	1	2000	15	Cedros	p	1	1	1	5	0	0	0	0	0	0	0	0.4	1	0.03	b	1	5	1	La Paz	4	30	0.0821918
C204	1	C_1	0	0.447	F	1	2001	14	Cedros	p	1	1	1	2	0	0	0	1	1	1	0	0.4	1	0.4	b	0	5	1	Ensenada	4	30	0.0821918
C205	1	C_1	0	-0.062	F	1	2001	14	Cedros	p	1	1	1	2	0	0	0	1	1	1	0	0.4	1	0.03	b	0	5	1	Ensenada	4	30	0.0821918
C206	1	C_1	0	0.178	F	1	2001	14	Cedros	p	1	0	0	0	0	0	0	0	0	1	0	0.4	1	0.14	b	0	4	2	Ensenada	3	7	0.0383562
C207	1	C_1	0	0.577	F	1	2001	14	Cedros	p	1	1	1	5	0	0	0	1	1	0	0	0.27	1	0.14	b	1	4	2	Ensenada	3	7	0.0383562
C208	1	C_1	1	1.281	M	0	2001	14	Cedros	p	1	1	1	5	1	1	1	0	0	1	0	0.4	1	0.14	b	0	4	2	Ensenada	3	7	0.0383562
C209	1	C_1	0	0.421	M	0	2001	14	Cedros	p	1	0	0	0	1	1	0	1	1	0	0	0.14	0	0	b	0	5	1	Ensenada	4	30	0.0821918
C210	1	C_1	1	1.248	M	0	2000	15	Cedros	p	1	1	1	2	0	0	0	0	0	1	0	0.27	1	0.03	b	0	5	1	Ensenada	4	30	0.0821918
C211	1	C_1	0	0.57	M	0	2001	14	Cedros	p	1	1	1	2	1	1	0	1	1	0	1	0.4	1	0.03	b	1	4	2	Ensenada	3	7	0.0383562
C212	1	C_1	0	0.119	M	0	2001	14	Cedros	p	1	1	1	2	1	1	0	1	1	1	0	0.14	1	0.14	b	0	5	1	Ensenada, La Paz	4	30	0.0821918
C213	1	C_1	0	0.609	F	1	2000	15	Cedros	p	1	1	1	2	0	0	0	0	0	0	0	0.14	1	0.03	b	1	4	2	Ensenada	3	7	0.0383562
C214	1	C_1	0	-0.124	M	0	2001	14	Cedros	p	1	1	1	10	0	0	0	0	0	0	0	0.27	0	0	b	0	5	1	Ensenada	4	30	0.0821918
C215	1	C_1	0	0.007	M	0	2001	14	Cedros	p	1	0	0	0	0	0	0	1	2	0	0	0.27	1	0.14	b	1	5	1	Ensenada	4	30	0.0821918
C216	1	C_1	0	0.046	M	0	2002	13	Cedros	p	1	1	1	2	1	1	0	0	0	0	0	0.14	1	0.14	b	0	5	1	Durango	4	30	0.0821918
C217	1	C_1	0	0.072	M	0	2001	14	Cedros	p	1	0	0	0	1	1	0	1	1	1	0	0.27	1	0.14	b	1	4	2	San Ignacio	3	7	0.0383562
C218	1	C_1	0	0.633	F	1	2002	13	Cedros	p	1	1	1	2	2	1	1	0	0	0	1	0.4	1	0.14	b	0	5	1	Ensenada	4	30	0.0821918
C220	1	C_1	0	0.699	F	1	2002	13	Cedros	p	1	1	1	2	0	0	0	1	1	1	0	0.4	1	0.14	b	0	5	1	Constitucion	4	30	0.0821918
C221	1	C_1	1	1.942	M	0	2002	13	Cedros	p	1	1	1	5	1	1	0	1	1	1	0	0.4	1	0.27	b	1	2	12	Tecate	2	1.5	0.0493151
C222	1	C_1	0	0.585	M	0	2001	14	Cedros	p	1	1	1	2	2	1	0	0	0	1	0	0.27	1	0.27	b	0	5	1	Ensenada	4	30	0.0821918
C223	1	C_1	1	1.83	M	0	2002	13	Cedros	p	1	1	1	5	1	1	0	1	1	1	0	0.27	1	0.03	b	0	0	0	NA	0	0	0
C224	1	C_1	1	1.067	F	1	2002	13	Cedros	p	1	1	1	5	1	1	1	1	2	1	0	0.4	1	0.14	b	0	5	1	Bahia Tortugas	4	30	0.0821918
C225	1	C_1	0	0.654	F	1	2002	13	Cedros	p	1	0	0	0	1	1	0	1	1	1	0	0.4	1	0.14	b	1	4	2	Ensenada	3	7	0.0383562
C226	1	C_1	1	1.039	M	0	2002	13	Cedros	p	1	1	1	5	0	0	0	0	0	1	0	0.4	1	0.14	b	0	5	1	Guerrero Negro	4	30	0.0821918
C227	1	C_1	0	0.805	M	0	2002	13	Cedros	p	1	1	1	10	0	0	0	1	1	1	0	0.4	1	0.4	b	0	5	1	Ensenada	4	30	0.0821918
C228	1	C_1	1	1.171	M	0	2002	13	Cedros	p	1	1	1	2	1	1	0	1	1	1	1	0.4	1	0.03	b	1	4	2	Ensenada, La Paz	3	7	0.0383562
C229	1	C_1	1	1.264	M	0	2002	13	Cedros	p	1	1	1	2	1	1	0	1	2	1	0	0.27	0	0	b	0	3	4	Sinaloa	3	7	0.0767123
C230	1	C_1	0	0.546	M	0	2002	13	Cedros	p	1	0	0	0	1	1	0	1	1	1	0	0.4	1	0.14	b	0	5	1	DF	4	30	0.0821918
C231	1	C_1	1	2.344	F	1	2002	13	Cedros	p	1	1	1	2	2	1	0	1	1	1	0	0.14	1	0.27	b	0	5	1	Ensenada	4	30	0.0821918
C232	1	C_1	0	-0.017	F	1	2002	13	Cedros	p	1	1	1	2	2	1	0	0	0	1	0	0.4	1	0.4	b	0	4	2	Ensenada	3	7	0.0383562
C233	1	C_1	1	1.126	F	1	2001	14	Cedros	p	1	1	1	2	2	1	0	0	0	0	0	0.4	0	0	b	1	3	4	Ensenada	2	1.5	0.0164384
C234	1	C_1	1	2.417	M	0	2001	14	Cedros	p	1	1	1	5	1	1	0	0	0	0	0	0.14	1	0.14	b	0	5	1	Ensenada	4	30	0.0821918
C235	1	C_1	0	0.941	M	0	2000	15	Cedros	s	2	1	1	2	1	1	0	1	1	1	0	0.14	1	0.14	b	0	5	1	Los Cabos	4	30	0.0821918
C236	1	C_1	1	1.506	F	1	2006	9	Cedros	s	2	1	1	5	1	1	0	0	0	1	1	0.14	1	0.03	b	0	0	0	NA	0	0	0
C237	1	C_1	0	0.486	M	0	2001	14	Cedros	s	2	1	1	10	2	1	0	1	1	1	0	0.14	0	0	b	0	0	0	NA	0	0	0
C238	1	C_1	0	0.565	F	1	2006	9	Cedros	s	2	1	1	8	1	1	0	0	0	1	0	0.14	1	0.14	b	1	5	1	Ensenada	4	30	0.0821918
C239	1	C_1	0	0.504	M	0	2002	13	Cedros	s	2	1	1	2	1	1	1	1	2	1	1	0.14	1	0.14	b	0	5	1	Ensenada	4	30	0.0821918
C240	1	C_1	0	0.563	F	1	2006	9	Cedros	s	2	1	1	5	1	1	0	1	1	1	0	0.14	0	0	b	1	4	2	San Quintin	3	7	0.0383562
C241	1	C_1	0	0.505	M	0	2003	12	Cedros	s	2	1	1	5	1	1	0	1	1	1	0	0.14	1	0.14	b	0	5	1	Ensenada	4	30	0.0821918
C242	1	C_1	0	0.46	F	1	2006	9	Cedros	s	2	1	1	5	1	1	0	1	1	1	0	0.14	0	0	b	0	5	1	Guerrero Negro	4	30	0.0821918
C243	1	C_1	0	0.455	M	0	2003	12	Cedros	s	2	1	1	2	1	1	0	1	1	1	0	0.4	1	0.14	b	0	4	2	Ensenada, Natividad	3	7	0.0383562
C244	1	C_1	0	0.435	F	1	2006	9	Cedros	s	2	1	1	2	1	1	0	1	1	1	0	0.03	1	0.14	b	0	5	1	La Paz	4	30	0.0821918
C245	1	C_1	0	0.544	M	0	2003	12	Cedros	s	2	1	1	2	1	1	0	0	0	1	0	0.4	1	0.03	b	0	5	1	Guadalajara	4	30	0.0821918
C246	1	C_1	0	-0.23	F	1	2006	9	Cedros	s	2	1	1	8	1	1	0	1	1	1	0	0.14	1	0.03	b	0	5	1	Guerrero Negro	4	30	0.0821918
C247	1	C_1	0	0.407	F	1	2003	12	Cedros	s	2	1	1	2	1	1	0	1	1	1	0	0.4	1	0.14	b	0	5	1	Ensenada	4	30	0.0821918
C248	1	C_1	0	0.364	M	0	2006	9	Cedros	s	2	1	1	2	0	0	0	1	1	1	0	0.03	1	0.03	b	1	5	1	Guerrero Negro	4	30	0.0821918
C249	1	C_1	0	0.848	F	1	2002	13	Cedros	s	2	0	0	0	1	1	0	1	2	1	0	0.4	1	0.14	b	1	4	2	Ensenada	3	7	0.0383562
C250	1	C_1	0	0.403	M	0	2006	9	Cedros	s	2	1	1	5	1	1	0	1	2	1	0	0.4	0	0	b	1	4	2	Ensenada	4	30	0.164384
C251	1	C_1	0	0.487	F	1	2002	13	Cedros	s	2	0	0	0	1	1	0	1	1	1	0	0.14	1	0.03	b	0	0	0	NA	0	0	0
C252	1	C_1	0	0.466	F	1	2006	9	Cedros	s	2	1	1	10	1	1	0	1	1	1	0	0.03	1	0.03	b	1	5	1	Ensenada	4	30	0.0821918
C253	1	C_1	0	0.596	M	0	2003	12	Cedros	s	2	0	0	0	1	1	0	1	1	1	0	0.14	1	0.14	b	0	5	1	Guerrero Negro	4	30	0.0821918
C254	1	C_1	0	0.173	F	1	2006	9	Cedros	s	2	1	1	8	1	1	1	1	1	1	0	0.14	0	0	b	1	4	2	Ensenada	3	7	0.0383562
C255	1	C_1	0	-0.036	M	0	2003	12	Cedros	s	2	1	1	2	1	1	0	0	0	1	0	0.4	1	0.14	b	1	4	2	Ensenada, Culiacan	3	7	0.0383562
C256	1	C_1	0	0.19	F	1	2006	9	Cedros	s	2	1	1	2	1	1	1	0	0	1	0	0.27	1	0.27	b	0	5	1	San Quintin	4	30	0.0821918
C257	1	C_1	0	0.464	M	0	2003	12	Cedros	s	2	1	1	5	1	1	0	0	0	1	0	0.4	1	0.14	b	1	4	2	Ensenada	3	7	0.0383562
C258	1	C_1	0	0.312	F	1	2006	9	Cedros	s	2	1	1	2	1	1	0	1	2	1	0	0.14	0	0	b	1	4	2	Ensenada	3	7	0.0383562
C259	1	C_1	0	0.034	F	1	2003	12	Cedros	s	2	0	0	0	1	1	0	1	1	1	0	0.14	1	0.14	b	0	4	2	Obregon	3	7	0.0383562
C260	1	C_1	1	1.34	M	0	2006	9	Cedros	s	2	1	1	8	1	1	0	1	1	1	1	0.14	0	0	b	1	4	2	Ensenada	3	7	0.0383562
C261	1	C_1	0	0.479	F	1	2003	12	Cedros	s	2	1	1	2	1	1	0	1	1	1	0	0.4	1	0.03	b	0	5	1	Guerrero Negro	4	30	0.0821918
C262	1	C_1	0	0.69	M	0	2006	9	Cedros	s	2	1	1	2	1	1	0	1	1	1	0	0.14	1	0.14	b	0	5	1	La Paz	3	7	0.0191781
C263	1	C_1	0	0.095	F	1	2003	12	Cedros	s	2	1	1	5	1	1	0	1	1	1	0	0.4	1	0.14	b	0	5	1	Sinaloa	4	30	0.0821918
C264	1	C_1	0	0.506	F	1	2006	9	Cedros	s	2	1	1	8	1	1	0	1	2	1	0	0.14	1	0.03	b	0	5	1	Ensenada	4	30	0.0821918
C265	1	C_1	0	0.516	M	0	2003	12	Cedros	s	2	1	1	5	1	1	0	1	1	1	0	0.4	1	0.14	b	1	5	1	Ensenada	4	30	0.0821918
C266	1	C_1	0	0.125	M	0	2006	9	Cedros	s	2	1	1	2	1	1	0	1	1	1	0	0.14	1	0.03	b	0	5	1	Ensenada	4	30	0.0821918
C267	1	C_1	0	0.522	M	0	2003	12	Cedros	s	2	1	1	2	1	1	0	1	1	1	0	0.4	1	0.03	b	0	4	2	Ensenada	3	7	0.0383562
C268	1	C_1	0	0.431	F	1	2004	11	Cedros	s	2	1	1	2	1	1	0	0	0	1	0	0.14	1	0.03	b	0	5	1	Ensenada	4	30	0.0821918
C269	1	C_1	0	0.502	M	0	2003	12	Cedros	s	2	1	1	5	1	1	0	0	0	0	0	0.14	1	0.03	b	0	4	2	Ensenada	3	7	0.0383562
C270	1	C_1	0	0.65	M	0	2004	11	Cedros	s	2	1	1	2	0	0	0	0	0	1	0	0.14	1	0.03	b	1	5	1	Ensenada	4	30	0.0821918
C271	1	C_1	0	0.543	F	1	2003	12	Cedros	s	2	1	1	5	1	1	0	1	1	1	0	0.14	0	0	b	0	0	0	NA	0	0	0
C272	1	C_1	0	0.477	M	0	2004	11	Cedros	s	2	1	1	5	1	1	0	1	2	1	0	0.14	0	0	b	1	5	1	Ensenada	4	30	0.0821918
C273	1	C_1	0	0.62	F	1	2003	12	Cedros	s	2	1	1	2	2	1	0	0	0	1	0	0.14	1	0.14	b	0	4	2	Ensenada	3	7	0.0383562
C274	1	C_1	1	2.22	M	0	2004	11	Cedros	s	2	1	1	8	1	1	1	0	0	1	0	0.14	1	0.03	b	1	4	2	Ensenada	3	7	0.0383562
C275	1	C_1	0	0.498	F	1	2003	12	Cedros	s	2	1	1	2	1	1	0	0	0	1	1	0.14	1	0.14	b	1	4	2	Ensenada	3	7	0.0383562
C276	1	C_1	1	1.022	M	0	2004	11	Cedros	p	1	1	1	5	1	1	0	0	0	1	0	0.14	1	0.03	b	1	5	1	Ensenada	4	30	0.0821918
C277	1	C_1	0	0.983	M	0	2006	9	Cedros	p	1	1	1	5	1	1	0	1	1	1	0	0.14	1	0.14	b	0	5	1	Sn Ignacio	3	7	0.0191781
C278	1	C_1	0	0.49	M	0	2004	11	Cedros	p	1	1	1	5	0	0	0	1	1	1	0	0.14	1	0.03	b	0	5	1	Ensenada	4	30	0.0821918
C279	1	C_1	0	0.538	F	1	2006	9	Cedros	p	1	1	1	2	2	1	0	1	1	1	0	0.03	1	0.03	b	0	5	1	Ensenada	4	30	0.0821918
C280	1	C_1	0	0.173	F	1	2004	11	Cedros	p	1	1	1	2	1	1	0	1	1	1	0	0.14	1	0.03	b	1	3	4	Bahia Tortugas	2	1.5	0.0164384
C281	1	C_1	0	0.29	M	0	2006	9	Cedros	p	1	0	0	0	1	1	0	1	1	1	0	0.14	1	0.14	b	0	5	1	Guerrero Negro	3	7	0.0191781
C282	1	C_1	0	0.027	F	1	2004	11	Cedros	p	1	1	1	5	0	0	1	0	0	1	1	0.14	1	0.14	b	0	5	1	Ensenada	4	30	0.0821918
C283	1	C_1	0	0.244	F	1	2004	11	Cedros	p	1	1	1	5	0	0	0	1	1	0	0	0.4	1	0.03	b	0	5	1	Sta Rosalia, La Paz	4	30	0.0821918
C284	1	C_1	0	0.122	M	0	2005	10	Cedros	p	1	0	0	0	1	1	0	1	1	1	0	0.14	1	0.03	b	0	5	1	Ensenada	4	30	0.0821918
C285	1	C_1	0	0.058	M	0	2004	11	Cedros	p	1	1	1	8	1	1	0	1	1	0	0	0.4	1	0.03	b	0	5	1	Ensenada	4	30	0.0821918
C286	1	C_1	0	0.136	F	1	2006	9	Cedros	p	1	1	1	2	1	1	0	1	1	1	0	0.03	0	0	b	0	5	1	Acapulco	3	7	0.0191781
C287	1	C_1	0	0.705	M	0	2004	11	Cedros	p	1	1	1	10	1	1	0	1	1	1	0	0.14	1	0.4	b	0	5	1	Ensenada	4	30	0.0821918
C288	1	C_1	0	0.127	M	0	2006	9	Cedros	p	1	0	0	0	1	1	0	0	0	1	0	0.14	1	0.03	b	0	5	1	Ensenada	3	7	0.0191781
C289	1	C_1	0	0.754	F	1	2004	11	Cedros	p	1	1	1	2	1	1	0	1	2	1	0	0.14	0	0	b	0	4	2	DF	3	7	0.0383562
C290	1	C_1	0	0.437	F	1	2006	9	Cedros	p	1	0	0	0	1	1	0	1	2	1	0	0.14	1	0.14	b	1	4	2	Ensenada	3	7	0.0383562
C291	1	C_1	0	0.788	F	1	2004	11	Cedros	p	1	1	1	10	1	1	0	1	1	1	0	0.14	1	0.03	b	1	5	1	Guerrero Negro	4	30	0.0821918
C292	1	C_1	0	0.338	F	1	2006	9	Cedros	p	1	0	0	0	1	1	0	1	1	1	0	0.27	1	0.14	b	1	4	2	Ensenada	3	7	0.0383562
C293	1	C_1	0	0.614	F	1	2004	11	Cedros	p	1	1	1	10	1	1	1	1	1	1	0	0.14	1	0.14	b	0	5	1	Ensenada	4	30	0.0821918
C294	1	C_1	0	0	F	1	2006	9	Cedros	p	1	1	1	5	1	1	1	0	0	1	1	0.14	0	0	b	1	3	4	Guerrero Negro	2	1.5	0.0164384
C296	1	C_1	0	0.045	F	1	2006	9	Cedros	p	1	0	0	0	1	1	0	0	0	1	0	0.14	1	0.14	b	1	5	1	Ensenada	4	30	0.0821918
C297	1	C_1	0	0.495	F	1	2006	9	Cedros	p	1	1	1	10	0	0	1	1	2	1	1	0.4	0	0	b	0	4	2	Ensenada	3	7	0.0383562
C298	1	C_1	0	0.136	F	1	2006	9	Cedros	p	1	1	1	2	1	1	1	1	1	1	0	0.14	1	0.14	b	1	4	2	Ensenada	3	7	0.0383562
C299	1	C_1	0	-0.019	F	1	2006	9	Cedros	p	1	1	1	2	1	1	0	1	2	1	0	0	1	0.14	b	0	5	1	Guerrero Negro	3	7	0.0191781
C300	1	C_1	0	0.513	F	1	2006	9	Cedros	p	1	1	1	2	1	1	1	1	1	1	0	0.14	1	0.14	b	0	5	1	Ensenada	4	30	0.0821918
C301	1	C_1	0	0.46	F	1	2006	9	Cedros	p	1	0	0	0	1	1	0	0	0	1	0	0.4	1	0.14	b	0	4	2	Ensenada	3	7	0.0383562
C302	1	C_1	0	-0.12	M	0	2006	9	Cedros	p	1	1	1	2	0	0	0	1	2	1	0	0.14	1	0.03	b	0	5	1	Guerrero Negro	3	7	0.0191781
C303	1	C_1	0	0.584	F	1	2006	9	Cedros	p	1	0	0	0	0	0	0	1	2	1	0	0.14	1	0.14	b	1	4	2	Ensenada	3	7	0.0383562
C304	1	C_1	0	0.634	M	0	2005	10	Cedros	p	1	1	1	2	2	1	0	1	1	1	0	0.14	0	0	b	1	3	4	Guerrero Negro	2	1.5	0.0164384
C305	1	C_1	0	0.502	M	0	2006	9	Cedros	p	1	1	1	2	2	1	1	1	2	1	0	0.14	0	0	b	0	5	1	La Paz	3	7	0.0191781
C306	1	C_1	1	1.251	F	1	2005	10	Cedros	p	1	1	1	2	0	0	0	1	1	1	0	0.14	1	0.03	b	0	5	1	Ensenada	3	7	0.0191781
C307	1	C_1	0	-0.203	F	1	2006	9	Cedros	p	1	1	1	2	0	0	1	1	1	1	0	0.14	1	0.4	b	1	4	2	Ensenada	3	7	0.0383562
C308	1	C_1	0	-0.241	F	1	2005	10	Cedros	p	1	1	1	2	0	0	0	0	0	1	0	0.14	1	0.03	b	1	4	2	Ensenada	3	7	0.0383562
C309	1	C_1	0	0.501	F	1	2006	9	Cedros	p	1	1	1	2	0	0	0	1	1	1	0	0.4	1	0.14	b	1	3	4	San Blas, La Paz, Guerrero Negro	2	1.5	0.0164384
C310	1	C_1	0	-0.188	F	1	2004	11	Cedros	p	1	1	1	2	1	1	1	1	1	1	0	0.14	1	0.03	b	1	4	2	Guerrero Negro	3	7	0.0383562
C311	1	C_1	0	0.529	F	1	2006	9	Cedros	p	1	1	1	5	1	1	0	0	0	1	0	0.14	1	0.14	b	0	5	1	Ensenada	4	30	0.0821918
C312	1	C_1	0	0.453	F	1	2004	11	Cedros	p	1	1	1	2	0	0	1	1	1	1	0	0.14	1	0.03	b	0	5	1	La Paz	4	30	0.0821918
C313	1	C_1	0	0.457	M	0	2005	10	Cedros	p	1	1	1	2	1	1	0	1	1	0	0	0.14	1	0.14	b	1	5	1	Ensenada	4	30	0.0821918
C314	1	C_1	0	0.183	M	0	2004	11	Cedros	p	1	1	1	2	1	1	0	1	1	1	0	0.14	1	0.03	b	0	5	1	Ensenada	4	30	0.0821918
C315	1	C_1	0	0.078	M	0	2005	10	Cedros	p	1	1	1	2	1	1	0	0	0	1	0	0.4	1	0.4	b	1	3	4	Ensenada	2	1.5	0.0164384
C316	1	C_1	0	0.235	M	0	2006	9	Cedros	p	1	0	0	0	0	0	0	1	1	1	0	0.14	1	0.03	b	1	4	2	Guerrero Negro	3	7	0.0383562
C317	1	C_1	0	0.195	F	1	2005	10	Cedros	p	1	1	1	2	1	1	0	1	1	0	0	0.03	1	0.14	b	0	5	1	EUA	4	30	0.0821918
C318	1	C_1	0	0.267	F	1	2004	11	Cedros	p	1	1	1	8	0	0	1	1	1	1	0	0.14	1	0.03	b	0	5	1	Ensenada	4	30	0.0821918
C319	1	C_1	0	0.093	F	1	2004	11	Cedros	p	1	0	0	0	1	1	0	0	0	1	0	0.27	1	0.14	b	0	5	1	Tijuana	4	30	0.0821918
C320	1	C_1	0	0.218	M	0	2004	11	Cedros	p	1	1	1	2	1	1	0	1	2	1	1	0.14	1	0.14	b	0	3	4	Ensenada	2	1.5	0.0164384
C321	1	C_1	0	0.426	M	0	2004	11	Cedros	p	1	1	1	5	1	1	1	1	2	1	0	0.14	1	0.4	b	1	3	4	Guerrero Negro	2	1.5	0.0164384
C323	1	C_1	0	0.272	M	0	2004	11	Cedros	p	1	1	2	2	0	0	1	1	2	1	1	0.14	1	0.14	b	0	5	1	Guerrero Negro	4	30	0.0821918
C325	1	C_1	0	0.145	M	0	2004	11	Cedros	p	1	1	1	2	0	0	0	0	0	1	0	0.03	0	0	b	0	5	1	Ensenada, La Paz	4	30	0.0821918
C327	1	C_1	0	0.406	M	0	2004	11	Cedros	p	1	1	1	8	1	1	0	1	1	1	0	0.4	0	0	b	0	2	12	Ensenada, La Paz	3	7	0.230137
C219a	1	C_1	0	0.203	M	0	2002	13	Cedros	p	1	1	1	2	1	1	0	0	0	0	0	0.27	1	0.03	b	0	4	2	Ensenada	3	7	0.0383562
C219b	1	C_1	1	1.987	F	1	2002	13	Cedros	p	1	1	1	5	2	1	0	0	0	0	0	0.4	1	0.27	b	0	5	1	Ensenada	4	30	0.0821918
C295a	1	C_1	0	0.627	M	0	2005	10	Cedros	p	1	1	1	2	2	1	1	1	1	0	1	0.14	1	0.14	b	0	5	1	Guerrero Negro	4	30	0.0821918
C295b	1	C_1	0	0.037	M	0	2005	10	Cedros	p	1	1	1	10	1	1	1	1	1	1	1	0.14	1	0.4	b	0	5	1	Guerrero Negro	4	30	0.0821918
G11	1	G_1	0	0.78	F	1	2008	9	Guadalupe	p	1	0	1	5	0	0	0	0	0	1	0	0.4	1	0.14	b		5	1	Ensenada	5	90	0.246575
G13	1	G_1	0	0.85	M	0	2008	9	Guadalupe	s	2	1	2	2	1	1	0	0	0	1	0	0.4	1	0.27	b		5	1	Ensenada	5	90	0.246575
G14	1	G_1	0	0.73	M	0	2008	9	Guadalupe	p	1	1	2	5	1	1	0	0	0	1	0	0.27	1	0.4	b		5	1	Ensenada	5	90	0.246575
G43	1	G_1	0	0.83	M	0	2008	9	Guadalupe	p	1	1	2	1	1	1	0	0	0	1	0	0.14	1	0.14	b		5	1	Ensenada	5	90	0.246575
G44	1	G_1	1	1.01	M	0	2008	9	Guadalupe	p	1	1	2	1	1	1	1	0	0	1	0	0.27	1	0.14	b		5	1	Ensenada	5	90	0.246575
G18	1	G_1	1	1	M	0	2007	10	Guadalupe	p	1	1	2	1	1	1	0	0	0	1	0	0.27	1	0	b		5	1	Ensenada	5	90	0.246575
G25	1	G_1	0	0.93	F	1	2007	10	Guadalupe	p	1	1	1	2	1	1	0	0	0	1	0	0.4	1	0.14	b		5	1	Ensenada	5	60	0.164384
G53	1	G_1	1	1	F	1	2007	10	Guadalupe	p	1	1	1	1	1	1	1	0	0	1	0	0.27	1	0.27	b		5	1	Ensenada	5	90	0.246575
G58	1	G_1	0	0.9	F	1	2007	10	Guadalupe	p	1	1	2	1	1	1	0	0	0	1	0	0.4	1	0.4	b		5	1	Ensenada	5	60	0.164384
G12	1	G_1	0	0.74	M	0	2006	11	Guadalupe	s	2	1	2	2	1	1	0	0	0	1	0	0.4	1	0.27	b		5	1	Ensenada	5	90	0.246575
G17	1	G_1	1	1.03	M	0	2006	11	Guadalupe	p	1	1	1	1	0	0	0	0	0	1	0	0.03	0	0	b		5	1	Ensenada	5	60	0.164384
G19	1	G_1	0	0.9	F	1	2005	12	Guadalupe	s	2	1	2	5	1	1	0	0	0	1	0	0.27	1	0.4	b		5	1	Ensenada	5	90	0.246575
G46	1	G_1	0	0.9	F	1	2005	12	Guadalupe	s	2	1	1	2	1	1	0	0	0	1	0	0.27	0	0	b		5	1	Ensenada	5	90	0.246575
G47	1	G_1	0	0.81	F	1	2005	12	Guadalupe	s	2	1	1	1	0	0	0	0	0	1	0	0.14	1	0.14	b		5	1	Ensenada	5	90	0.246575
G45	1	G_1	1	1	M	0	2003	14	Guadalupe	s	2	1	1	0	0	0	0	0	0	1	0	0.4	1	0.14	b		5	1	Ensenada	5	90	0.246575
G48	1	G_1	0	0.9	F	1	2003	14	Guadalupe	s	2	1	2	1	1	1	1	0	0	1	0	0.14	1	0.14	b		5	1	Ensenada	5	90	0.246575
G49	2	G_2	0	0.86	F	1	2000	17	Guadalupe	h	3	1	2	2	1	1	0	0	0	1	0	0.4	1	0.27	b		5	1	Ensenada	5	90	0.246575
G2	2	G_2	0	0.94	M	0	1999	18	Guadalupe	s	2	1	1	1	1	1	0	0	0	1	0	0.4	1	0.14	b		5	1	Ensenada	5	90	0.246575
G4	2	G_2	0	0.85	M	0	1999	18	Guadalupe	s	2	1	1	2	1	1	0	0	0	1	0	0.14	1	0.4	b		5	1	Ensenada	5	90	0.246575
G20	2	G_2	0	0.78	F	1	1996	21	Guadalupe	s	2	0	0	0	0	0	0	0	0	1	0	0.14	1	0.03	b		5	1	Ensenada	5	90	0.246575
G6	2	G_2	0	0.8	M	0	1995	22	Guadalupe	s	2	0	0	0	0	0	0	0	0	1	0	0.03	1	0.4	b		5	1	Ensenada	5	90	0.246575
G56	2	G_2	0	0.94	M	0	1995	22	Guadalupe	h	3	1	1	2	0	0	0	0	0	1	0	0.4	1	0.4	b		5	1	Ensenada	5	90	0.246575
G24	2	G_2	0	0.93	F	1	1994	23	Guadalupe	s	2	1	2	2	1	1	0	0	0	1	0	0.14	1	0.27	b		5	1	Ensenada	5	60	0.164384
G54	2	G_2	1	1.04	M	0	1994	23	Guadalupe	p	1	1	1	4	1	1	0	0	0	1	0	0.4	1	0.27	b		5	1	Ensenada	5	60	0.164384
G55	2	G_2	1	1.16	M	0	1994	23	Guadalupe	s	2	1	1	1	0	0	1	0	0	1	0	0.14	1	0.27	b		5	1	Ensenada	5	90	0.246575
G3	3	G_3	0	0.95	M	0	1991	26	Guadalupe	s	2	1	1	5	1	1	0		0	1	0	0.4	1	0.4	b		5	1	Ensenada	5	90	0.246575
G7	3	G_3	0	0.88	F	1	1991	26	Guadalupe	s	2	1	1	5	0	0	0	0	0	1	0	0.4	1	0.14	b		5	1	Ensenada	5	90	0.246575
G27	3	G_3	0	0.85	F	1	1991	26	Guadalupe	h	3	1	1	4	1	1	0	0	0	1	1	0.4	1	0.4	b		5	1	Ensenada	5	60	0.164384
G32	3	G_3	0	0.76	F	1	1990	27	Guadalupe	h	3	1	1	1	1	1	1	0	0	1	0	0.14	1	0.14	b		5	1	Ensenada	5	90	0.246575
G1	3	G_3	0	0.88	F	1	1989	28	Guadalupe	h	3	1	1	5	0	0	0	0	0	1	0	0.14	1	0.03	t		4	2	Ensenada	4	30	0.164384
G36	3	G_3	0	0.96	F	1	1989	28	Guadalupe	h	3	1	1	1	1	1	0	0	0	1	1	0.27	1	0.4	b		5	1	Ensenada	5	90	0.246575
G52	3	G_3	0	0.88	M	0	1989	28	Guadalupe	h	3	1	1	2	1	1	1	0	0	1	0	0.14	1	0.4	b		5	1	Ensenada	5	90	0.246575
G16	3	G_3	0	0.92	F	1	1988	29	Guadalupe	p	1	1	2	5	1	1	0	0	0	1	0	0.27	1	0.4	b		5	1	Ensenada	5	90	0.246575
G21	3	G_3	0	0.98	F	1	1988	29	Guadalupe	h	3	1	1	2	1	1	0	0	0	1	0	0.4	1	0.14	b		5	1	Ensenada	5	60	0.164384
G34	3	G_3	1	1.45	F	1	1988	29	Guadalupe	s	2	1	1	1	0	0	1	0	0	1	0	0.14	1	0.27	b		5	1	Ensenada	5	90	0.246575
G37	3	G_3	1	1.09	M	0	1988	29	Guadalupe	l	4	1	1	4	1	1	1	0	0	1	0	0.27	1	0.27	b		5	1	Ensenada	5	90	0.246575
G51	3	G_3	0	0.89	M	0	1986	31	Guadalupe	s	2	1	1	2	1	1	1	0	0	1	1	0.4	1	0.4	b		5	1	Ensenada	5	60	0.164384
G29	3	G_3	0	0.87	M	0	1985	32	Guadalupe	h	3	1	1	2	1	1	0	0	0	1	0	0.4	1	0.14	b		5	1	Ensenada	5	60	0.164384
G15	3	G_3	0	0.83	M	0	1984	33	Guadalupe	s	2	1	2	5	1	1	0	0	0	1	0	0.27	1	0.4	b		5	1	Ensenada	5	90	0.246575
G30	3	G_3	1	1.15	M	0	1984	33	Guadalupe	s	2	1	2	2	1	1	0	0	0	1	0	0.4	1	0.27	b		5	1	Ensenada	5	90	0.246575
G8	3	G_3	0	0.82	F	1	1983	34	Guadalupe	s	2	1	2	2	1	1	0	0	0	1	0	0.4	1	0.27	b		5	1	Ensenada	5	90	0.246575
G22	3	G_3	0	0.81	F	1	1983	34	Guadalupe	p	1	1	2	2	1	1	0	0	0	1	0	0.27	1	0.03	b		5	1	Ensenada	5	90	0.246575
G10	3	G_3	1	1.15	F	1	1982	35	Guadalupe	s	2	1	2	2	1	1	0	0	0	1	0	0.4	1	0.14	b		5	1	Ensenada	5	90	0.246575
G9	4	G_4	0	0.96	F	1	1981	36	Guadalupe	s	2	0	0	0	0	0	0	0	0	1	0	0.4	1	0.14	b		5	1	Ensenada	5	90	0.246575
G23	4	G_4	1	1.02	M	0	1980	37	Guadalupe	s	2	1	1	2	1	1	0	0	0	1	1	0.14	1	0.4	b		5	1	Ensenada	5	60	0.164384
G35	4	G_4	0	0.87	F	1	1980	37	Guadalupe	s	2	1	2	2	1	1	1	0	0	1	0	0.4	1	0.27	b		5	1	Ensenada	5	60	0.164384
G50	4	G_4	0	0.86	M	0	1980	37	Guadalupe	s	2	1	1	2	0	0	0	0	0	1	0	0.27	1	0.14	b		5	1	Ensenada	5	60	0.164384
G5	4	G_4	0	0.84	M	0	1978	39	Guadalupe	s	2	1	1	2	0	0	0	0	0	1	0	0.03	1	0.14	b		5	1	Ensenada	5	90	0.246575
G33	4	G_4	0	0.95	M	0	1978	39	Guadalupe	p	1	1	2	2	1	1	1	0	0	1	0	0.4	1	0.27	b		5	1	Ensenada	5	60	0.164384
G38	4	G_4	0	0.92	M	0	1978	39	Guadalupe	s	2	0	0	0	0	0	0	0	0	1	0	0.4	1	0.14	b		5	1	Ensenada	5	90	0.246575
G28	4	G_4	1	1.09	F	1	1976	41	Guadalupe	p	1	1	1	2	1	1	0	0	0	1	0	0.27	1	0.27	b		5	1	Ensenada	5	90	0.246575
G42	4	G_4	1	1.03	M	0	1976	41	Guadalupe	p	1	1	1	1	0	0	1	0	0	1	1	0.4	1	0.14	b		5	1	Ensenada	5	90	0.246575
G31	4	G_4	0	0.83	M	0	1975	42	Guadalupe	p	1	1	1	1	1	1	0	0	0	1	0	0.14	1	0.14	b		5	1	Ensenada	5	60	0.164384
G39	4	G_4	0	0.9	F	1	1974	43	Guadalupe	s	2	1	1	1	1	1	0	0	0	1	0	0.14	1	0.27	b		5	1	Ensenada	5	90	0.246575
G40	4	G_4	1	1.17	M	0	1974	43	Guadalupe	p	1	1	1	1	1	1	0	0	0	1	0	0.27	1	0.27	b		5	1	Ensenada	5	90	0.246575
G57	4	G_4	0	0.88	M	0	1974	43	Guadalupe	s	2	1	1	2	1	1	0	0	0	1	0	0.27	1	0.14	b		5	1	Ensenada	5	90	0.246575
G41	5	G_5	0	0.79	M	0	1966	51	Guadalupe	s	2	1	2	2	1	1	1	0	0	1	0	0.4	1	0.27	b		5	1	Ensenada	5	90	0.246575
G26	5	G_5	1	1.03	M	0	1962	55	Guadalupe	h	3	1	1	2	0	0	0	0	0	1	0	0.03	1	0.14	b		5	1	Ensenada	5	60	0.164384
M29	1	M_1	1	1.072	M	0	2006	10	Magdalena	p	1	1	1	1	1	1	1	1	2	1	0	0.14	1	0.14	b		2	12	San Carlos	2	1.5	0.0493151
M59	1	M_1	0	0.642	M	0	2006	10	Magdalena	p	1	1	1	2	0	0	0	0	0	1	0	0.27	1	0.03	b		2	12	Margarita	2	1.5	0.0493151
M4	1	M_1	0	0.908	M	0	2005	11	Magdalena	p	1	1	1	2	0	0	1	1	1	1	0	0.03	1	0.03	b		1	52	San Carlos	2	1.5	0.213699
M28	2	M_2	0	0.818	M	0	2000	16	Magdalena	p	1	1	1	1	1	1	1	1	2	1	0	0.14	1	0.14	b		2	12	San Carlos	2	1.5	0.0493151
M38	2	M_2	0	0.844	F	1	1998	18	Magdalena	s	2	0	0	0	0	0	0	0	0	1	0	0.27	0	0	b		1	52	San Carlos	2	1.5	0.213699
M39	2	M_2	1	1.066	M	0	1995	21	Magdalena	p	1	1	1	1	0	0	0	0	0	1	0	0.4	0	0	b		1	52	San Carlos	2	1.5	0.213699
M30	2	M_2	0	0.944	F	1	1994	22	Magdalena	s	2	1	1	2	0	0	0	0	0	1	0	0.14	0	0	b		1	52	San Carlos	2	1.5	0.213699
M41	2	M_2	1	1.195	M	0	1993	23	Magdalena	s	2	1	1	3	0	0	0	0	0	1	0	0.14	1	0.03	b		1	52	San Carlos	2	1.5	0.213699
M33	2	M_2	1	1.018	F	1	1993	23	Magdalena	s	2	1	2	4	1	1	0	0	0	1	0	0.4	1	0.03	b		2	12	San Carlos	2	1.5	0.0493151
M32	2	M_2	0	0.95	M	0	1992	24	Magdalena	s	2	1	2	4	1	1	0	0	0	1	0	0.4	1	0.03	b		2	12	San Carlos	2	1.5	0.0493151
M54	3	M_3	0	0.773	F	1	1990	26	Magdalena	l	4	1	1	1	0	0	0	0	0	1	0	0.14	1	0.03	b		2	12	San Carlos	2	1.5	0.0493151
M21	3	M_3	1	1.03	F	1	1989	27	Magdalena	h	3	0	0	0	0	0	0	1	2	1	0	0.14	1	0.03	b		2	12	La Paz	3	7	0.230137
M44	3	M_3	1	1.013	M	0	1989	27	Magdalena	h	3	1	1	2	0	0	0	0	0	1	0	0.14	0	0	b		1	52	San Carlos	2	1.5	0.213699
M55	3	M_3	0	0.754	M	0	1989	27	Magdalena	p	1	1	1	1	0	0	0	0	0	1	0	0.14	1	0.03	b		2	12	San Carlos	2	1.5	0.0493151
M58	3	M_3	0	0.919	F	1	1989	27	Magdalena	p	1	1	1	2	0	0	0	0	0	1	0	0.27	1	0.03	b		2	12	Margarita	2	1.5	0.0493151
M52	3	M_3	0	0.739	M	0	1988	28	Magdalena	p	1	0	0	0	0	0	0	0	0	1	0	0.14	1	0.14	b		2	12	San Carlos	2	1.5	0.0493151
M47	3	M_3	0	0.819	M	0	1986	30	Magdalena	s	2	1	1	2	1	1	0	0	0	1	0	0.27	1	0.03	b		2	12	San Carlos	2	1.5	0.0493151
M12	3	M_3	0	0.823	M	0	1984	32	Magdalena	n	0	1	1	2	0	0	0	1	2	1	0	0.27	1	0.27	b		1	52	San Carlos	2	1.5	0.213699
M51	3	M_3	1	1.022	M	0	1984	32	Magdalena	p	1	1	1	1	0	0	0	0	0	1	0	0.14	1	0.14	b		1	52	San Carlos	2	1.5	0.213699
M34	3	M_3	0	0.761	M	0	1983	33	Magdalena	s	2	1	1	1	1	1	0	0	0	1	0	0.03	1	0.03	b		1	52	San Carlos	1	0.5	0.0712329
M6	3	M_3	1	1.057	M	0	1981	35	Magdalena	s	2	1	1	1	1	1	0	0	0	1	0	0.14	1	0.4	b		1	52	San Carlos	1	0.5	0.0712329
M49	4	M_4	0	0.927	F	1	1979	37	Magdalena	p	1	0	0	0	0	0	0	0	0	1	0	0.27	1	0.03	b		1	52	San Carlos	2	1.5	0.213699
M36	4	M_4	1	1.04	F	1	1977	39	Magdalena	h	3	1	2	2	1	1	1	0	0	0	0	0.14	1	0.03	b		1	52	San Carlos	2	1.5	0.213699
M37	4	M_4	0	0.845	M	0	1976	40	Magdalena	p	1	1	2	2	1	1	1	0	0	0	0	0.14	1	0.03	b		1	52	San Carlos	2	1.5	0.213699
M46	4	M_4	0	0.84	M	0	1976	40	Magdalena	p	1	1	1	2	2	1	1	1	2	1	0	0.4	1	0.03	b		1	52	San Carlos	2	1.5	0.213699
M53	4	M_4	0	0.911	M	0	1975	41	Magdalena	h	3	1	1	2	1	1	0	1	2	1	0	0.14	1	0.03	b		2	12	San Carlos	2	1.5	0.0493151
M26	4	M_4	1	1.133	F	1	1973	43	Magdalena	p	1	1	2	4	1	1	0	0	0	1	0	0.4	1	0.03	b		2	12	San Carlos	2	1.5	0.0493151
M2	4	M_4	0	0.981	M	0	1971	45	Magdalena	s	2	1	1	1	0	0	1	0	0	0	0	0.03	1	0.14	b		1	52	San Carlos	1	0.5	0.0712329
M40	4	M_4	0	0.942	M	0	1971	45	Magdalena	s	2	1	2	2	1	1	0	0	0	0	1	0.4	1	0.03	b		1	52	San Carlos	1	0.5	0.0712329
M16	4	M_4	0	0.898	F	1	1971	45	Magdalena	p	1	1	1	2	1	1	0	0	0	1	0	0.14	1	0.03	b		2	12	San Carlos	2	1.5	0.0493151
M3	5	M_5	0	0.656	F	1	1970	46	Magdalena	s	2	1	2	5	0	0	1	0	0	1	0	0.14	1	0.03	b		2	12	San Carlos	2	1.5	0.0493151
M48	5	M_5	0	0.824	M	0	1969	47	Magdalena	s	2	0	0	0	0	0	0	0	0	1	0	0.27	1	0.03	b		1	52	San Carlos	2	1.5	0.213699
M22	5	M_5	0	0.928	M	0	1968	48	Magdalena	s	2	1	2	2	1	1	1	1	1	0	0	0.14	1	0.03	b		1	52	Constitucion	2	1.5	0.213699
M50	5	M_5	0	0.69	M	0	1968	48	Magdalena	p	1	1	1	1	0	0	0	0	0	1	0	0.27	1	0.03	b		1	52	San Carlos	2	1.5	0.213699
M20	5	M_5	0	0.885	F	1	1966	50	Magdalena	s	2	1	1	2	1	1	0	1	1	1	0	0.14	1	0.03	b		1	52	San Carlos	2	1.5	0.213699
M5	5	M_5	0	0.861	F	1	1965	51	Magdalena	p	1	1	1	2	0	0	1	1	1	1	0	0.03	1	0.03	b		1	52	San Carlos	2	1.5	0.213699
M27	5	M_5	0	0.765	M	0	1965	51	Magdalena	s	2	1	2	7	1	1	0	1	1	1	0	0.4	1	0.14	b		1	52	San Carlos	1	0.5	0.0712329
M1	5	M_5	1	1.059	M	0	1965	51	Magdalena	p	1	1	2	5	0	0	1	0	0	1	0	0.14	1	0.03	b		2	12	San Carlos	2	1.5	0.0493151
M31	5	M_5	1	1.123	M	0	1965	51	Magdalena	s	2	1	2	4	1	1	0	0	0	1	0	0.4	1	0.03	b		2	12	San Carlos	2	1.5	0.0493151
M35	5	M_5	0	0.772	M	0	1965	51	Magdalena	p	1	1	1	2	0	0	0	0	0	1	0	0.27	1	0.4	b		2	12	San Carlos	2	1.5	0.0493151
M57	5	M_5	0	0.951	M	0	1964	52	Magdalena	s	2	0	0	0	0	0	0	1	2	1	0	0.27	0	0	b		3	4	La Paz	2	1.5	0.0164384
M25	5	M_5	0	0.886	F	1	1963	53	Magdalena	p	1	1	1	3	0	0	0	0	0	1	0	0.27	1	0.14	b		2	12	San Carlos	2	1.5	0.0493151
M56	5	M_5	0	0.849	F	1	1963	53	Magdalena	p	1	0	0	0	0	0	0	1	2	1	0	0.27	0	0	b		3	4	La Paz	2	1.5	0.0164384
M7	5	M_5	0	0.785	M	0	1962	54	Magdalena	p	1	1	1	1	0	0	1	0	0	1	0	0.03	1	0.14	b		1	52	San Carlos	2	1.5	0.213699
M19	5	M_5	0	0.93	M	0	1962	54	Magdalena	p	1	1	1	2	1	1	0	1	1	1	0	0.14	1	0.03	b		1	52	San Carlos	2	1.5	0.213699
M10	5	M_5	0	0.709	M	0	1962	54	Magdalena	p	1	1	1	2	0	0	0	0	0	0	0	0.4	1	0.4	b		2	12	San Carlos	2	1.5	0.0493151
M15	5	M_5	0	0.799	M	0	1962	54	Magdalena	s	2	1	1	2	1	1	0	0	0	1	0	0.14	1	0.03	b		2	12	San Carlos	2	1.5	0.0493151
M45	5	M_5	0	0.772	F	1	1962	54	Magdalena	p	1	1	1	3	0	0	1	0	0	1	0	0.4	1	0.03	b		2	12	San Carlos	2	1.5	0.0493151
M8	5	M_5	0	0.787	M	0	1961	55	Magdalena	h	3	0	0	0	0	0	0	0	0	1	1	0.14	1	0.03	b		1	52	San Carlos	2	1.5	0.213699
M42	5	M_5	0	0.856	M	0	1961	55	Magdalena	p	1	1	1	3	0	0	0	0	0	1	0	0.27	1	0.14	b		2	12	San Carlos	2	1.5	0.0493151
M24	6	M_5	0	0.953	M	0	1959	57	Magdalena	p	1	1	1	1	1	1	0	0	0	1	1	0.03	1	0.03	b		3	4	San Carlos	1	0.5	0.00547945
M9	6	M_5	0	0.749	F	1	1958	58	Magdalena	n	0	1	1	1	1	1	1	1	2	1	0	0.14	1	0.14	b		2	12	San Carlos	2	1.5	0.0493151
M17	6	M_5	1	1.079	M	0	1957	59	Magdalena	p	1	1	1	5	0	0	0	1	1	1	0	0.4	1	0.03	b		1	52	San Carlos	1	0.5	0.0712329
M11	6	M_5	0	0.79	M	0	1955	61	Magdalena	l	4	1	1	1	1	1	1	0	0	1	0	0.4	1	0.4	b		2	12	San Carlos	2	1.5	0.0493151
M43	6	M_5	0	0.727	M	0	1954	62	Magdalena	p	1	1	1	3	0	0	1	0	0	1	0	0.4	1	0.03	b		2	12	San Carlos	2	1.5	0.0493151
M23	6	M_5	0	0.819	M	0	1953	63	Magdalena	s	2	1	1	7	0	0	1	0	0	0	0	0.14	1	0.03	b		1	52	Constitucion	2	1.5	0.213699
M13	6	M_5	1	1.01	F	1	1951	65	Magdalena	p	1	1	1	3	0	0	0	0	0	1	0	0.4	0	0	b		1	52	San Carlos	2	1.5	0.213699
M14	6	M_5	1	0.997	M	0	1948	68	Magdalena	p	1	1	1	3	0	0	0	0	0	1	0	0.4	0	0	b		1	52	San Carlos	2	1.5	0.213699
M18	6	M_5	1	1.866	M	0	1939	77	Magdalena	p	1	1	1	1	1	1	0	1	1	0	0	0.03	1	0.14	b		2	12	San Carlos	2	1.5	0.0493151
A48	1	A_1	0	0.844	F	1	2007	9	Margarita	p	1	1	1	2	0	0	0	1	2	1	0	0.14	1	0.03	b		2	12	Constitucion	2	1.5	0.0493151
A75	1	A_1	0	0.83	F	1	2007	9	Margarita	p	1	1	1	4	1	1	1	1	1	1	0	0.14	1	0.03	b		2	12	Constitucion	1	0.5	0.0164384
A26	1	A_1	0	0.902	M	0	2001	15	Margarita	h	3	1	2	1	1	1	0	1	2	1	0	0.03	1	0.27	b		2	12	Constitucion	1	0.5	0.0164384
A27	2	A_2	0	0.772	M	0	2000	16	Margarita	h	3	1	1	1	2	1	0	1	1	0	0	0.4	1	0.14	b		2	12	Constitucion	3	7	0.230137
A30	2	A_2	0	0.918	M	0	1999	17	Margarita	h	3	1	1	5	1	1	0	0	0	1	0	0.03	1	0.03	b		1	52	Constitucion	2	1.5	0.213699
A28	2	A_2	0	0.861	M	0	1999	17	Margarita	h	3	1	2	1	1	1	0	1	2	0	0	0.14	1	0.03	b		3	4	Constitucion	3	7	0.0767123
A29	2	A_2	0	0.879	F	1	1999	17	Margarita	h	3	1	1	3	1	1	0	1	2	1	0	0.03	0	0	b		2	12	Constitucion	2	1.5	0.0493151
A31	2	A_2	0	0.891	F	1	1999	17	Margarita	h	3	1	1	1	1	1	0	1	2	0	0	0.14	1	0.03	b		2	12	Constitucion	1	0.5	0.0164384
A36	2	A_2	1	0.92	F	1	1998	18	Margarita	h	3	1	1	5	0	0	0	0	0	0	0	0.03	1	0.14	b		1	52	Constitucion	2	1.5	0.213699
A23	2	A_2	0	0.954	M	0	1998	18	Margarita	h	3	1	2	10	1	1	1	1	1	1	0	0.14	0	0	b		3	4	Constitucion	3	7	0.0767123
A35	2	A_2	0	0.948	M	0	1998	18	Margarita	h	3	1	1	3	0	0	0	0	0	1	0	0.03	0	0	b		2	12	Constitucion	2	1.5	0.0493151
A32	2	A_2	0	0.747	F	1	1998	18	Margarita	h	3	1	2	8	1	1	0	1	2	1	0	0.14	1	0.03	b		2	12	Constitucion	1	0.5	0.0164384
A24	2	A_2	0	0.764	M	0	1997	19	Margarita	h	3	1	2	10	1	1	1	1	1	1	0	0.14	0	0	b		3	4	Constitucion	3	7	0.0767123
A38	2	A_2	0	0.864	M	0	1997	19	Margarita	s	2	1	2	5	1	1	0	0	0	0	0	0.27	1	0.03	b		3	4	Constitucion	2	1.5	0.0164384
A34	2	A_2	0	0.771	F	1	1996	20	Margarita	h	3	1	1	10	0	0	1	1	1	1	0	0.14	1	0.03	b		1	52	Constitucion	2	1.5	0.213699
A33	2	A_2	0	0.896	F	1	1996	20	Margarita	h	3	1	2	1	1	1	0	1	2	1	0	0.27	1	0.27	b		1	52	Constitucion	1	0.5	0.0712329
A52	2	A_2	0	0.633	M	0	1995	21	Margarita	s	2	1	2	10	2	1	0	0	0	1	0	0.4	1	0.03	b		1	52	Constitucion	2	1.5	0.213699
A4	2	A_2	0	0.911	F	1	1995	21	Margarita	h	3	1	2	5	0	0	0	0	0	1	0	0.03	1	0.03	b		2	12	Constitucion	2	1.5	0.0493151
A25	2	A_2	0	0.953	F	1	1994	22	Margarita	h	3	1	2	8	1	1	0	1	1	1	0	0.4	1	0.03	b		2	12	Constitucion	2	1.5	0.0493151
A54	2	A_2	0	0.837	M	0	1993	23	Margarita	p	1	0	0	0	0	0	0	1	1	0	0	0.4	1	0.03	b		2	12	San Carlos	2	1.5	0.0493151
A51	3	A_3	0	0.595	F	1	1990	26	Margarita	h	3	1	1	3	1	1	1	0	0	1	0	0.4	1	0.27	b		1	52	Constitucion	1	0.5	0.0712329
A49	3	A_3	0	0.728	F	1	1990	26	Margarita	s	2	1	1	8	0	0	0	1	1	1	0	0.03	1	0.03	b		2	12	Constitucion	1	0.5	0.0164384
A69	3	A_3	0	0.838	F	1	1989	27	Margarita	p	1	1	2	8	1	1	0	0	0	1	0	0.03	1	0.03	b		1	52	Constitucion	1	0.5	0.0712329
A74	3	A_3	1	1.136	F	1	1989	27	Margarita	s	2	1	1	6	0	0	0	0	0	1	0	0.14	0	0	b		3	4	Constitucion	2	1.5	0.0164384
A18	3	A_3	0	0.971	F	1	1988	28	Margarita	s	2	1	1	8	1	1	0	1	1	1	0	0.27	1	0.03	b		3	4	Constitucion	2	1.5	0.0164384
A5	3	A_3	1	1.058	F	1	1985	31	Margarita	s	2	0	0	0	0	0	0	1	1	1	0	0.14	1	0.14	b		2	12	Constitucion	2	1.5	0.0493151
A58	3	A_3	1	1.131	M	0	1984	32	Margarita	s	2	1	2	1	1	1	1	1	2	1	1	0.27	1	0.03	b		2	12	Constitucion	2	1.5	0.0493151
A63	3	A_3	1	1.096	F	1	1984	32	Margarita	s	2	1	2	8	1	1	0	1	1	1	1	0.27	1	0.14	b		5	1	Constitucion	2	1.5	0.00410959
A50	3	A_3	0	0.794	M	0	1983	33	Margarita	p	1	1	1	3	1	1	1	0	0	1	0	0.4	1	0.27	b		1	52	Constitucion	1	0.5	0.0712329
A22	3	A_3	1	1.003	M	0	1983	33	Margarita	h	3	1	1	1	1	1	1	1	1	1	0	0.14	0	0	b		5	1	San Carlos	3	7	0.0191781
A19	3	A_3	0	0.729	M	0	1983	33	Margarita	p	1	1	1	8	1	1	0	1	1	1	0	0.27	1	0.03	b		3	4	Constitucion	2	1.5	0.0164384
A7	3	A_3	0	0.851	F	1	1981	35	Margarita	l	4	1	2	2	1	1	0	0	0	1	0	0.14	1	0.14	b		2	12	Constitucion	2	1.5	0.0493151
A43	3	A_3	0	0.868	F	1	1981	35	Margarita	s	2	1	1	10	1	1	0	1	1	1	0	0.14	1	0.03	b		2	12	Constitucion	2	1.5	0.0493151
A57	3	A_3	0	0.781	F	1	1981	35	Margarita	s	2	1	2	1	1	1	1	1	2	1	1	0.27	1	0.03	b		2	12	Constitucion	2	1.5	0.0493151
A53	4	A_4	0	0.867	M	0	1978	38	Margarita	s	2	1	1	5	1	1	0	1	1	1	0	0.4	1	0.03	b		2	12	Constitucion	2	1.5	0.0493151
A71	4	A_4	0	0.708	M	0	1978	38	Margarita	p	1	1	1	10	0	0	0	1	2	1	0	0.27	1	0.4	b		2	12	Constitucion	2	1.5	0.0493151
A2	4	A_4	0	0.868	M	0	1976	40	Margarita	l	4	1	2	6	0	0	0	0	0	1	1	0.27	1	0.14	b		2	12	San Carlos	2	1.5	0.0493151
A45	4	A_4	0	0.82	M	0	1975	41	Margarita	p	1	1	1	8	1	1	0	1	1	1	0	0.03	0	0	b		1	52	Constitucion	2	1.5	0.213699
A62	4	A_4	0	0.889	M	0	1971	45	Margarita	p	1	1	2	9	1	1	0	1	2	1	0	0.14	1	0.4	b		2	12	Constitucion	1	0.5	0.0164384
A67	4	A_4	1	1.013	F	1	1971	45	Margarita	s	2	1	2	1	1	1	1	1	2	1	0	0.4	0	0	b		5	1	Constitucion	1	0.5	0.00136986
A44	5	A_5	0	0.724	M	0	1970	46	Margarita	p	1	0	0	0	0	0	0	0	0	1	0	0.14	0	0	b		1	52	Constitucion	2	1.5	0.213699
A59	5	A_5	0	0.773	M	0	1969	47	Margarita	p	1	1	1	3	0	0	0	1	1	1	0	0.14	1	0.4	b		1	52	La Paz	2	1.5	0.213699
A20	5	A_5	0	0.84	F	1	1968	48	Margarita	p	1	1	1	8	1	1	0	0	0	0	0	0.14	0	0	b		2	12	Constitucion	2	1.5	0.0493151
A13	5	A_5	1	1.112	F	1	1968	48	Margarita	p	1	1	2	2	2	1	1	1	2	1	0	0.14	0	0	b		5	1	Constitucion	3	7	0.0191781
A61	5	A_5	0	0.919	F	1	1968	48	Margarita	p	1	1	2	9	1	1	0	1	2	1	0	0.14	1	0.4	b		2	12	Constitucion	1	0.5	0.0164384
A68	5	A_5	0	0.858	F	1	1968	48	Margarita	p	1	1	2	8	1	1	1	1	1	1	0	0.03	1	0.03	b		3	4	Constitucion	2	1.5	0.0164384
A3	5	A_5	0	0.927	F	1	1966	50	Margarita	s	2	1	1	10	1	1	0	1	1	1	0	0.14	1	0.03	b		3	4	Constitucion	2	1.5	0.0164384
A9	5	A_5	1	1.152	M	0	1965	51	Margarita	s	2	1	2	8	1	1	1	0	0	1	0	0.03	1	0.03	b		2	12	Constitucion	2	1.5	0.0493151
A64	5	A_5	0	0.726	F	1	1964	52	Margarita	p	1	1	1	3	0	0	0	1	1	1	0	0.27	1	0.03	b		3	4	Constitucion	2	1.5	0.0164384
A60	5	A_5	0	0.681	M	0	1964	52	Margarita	p	1	1	1	10	0	0	0	1	1	1	0	0.4	0	0	b		5	1	Constitucion	2	1.5	0.00410959
A10	5	A_5	1	1.004	M	0	1962	54	Margarita	p	1	1	1	10	0	0	1	1	1	1	0	0.14	0	0	b		2	12	Constitucion	2	1.5	0.0493151
A55	5	A_5	0	0.932	F	1	1961	55	Margarita	p	1	1	2	8	2	1	0	0	0	1	0	0.14	1	0.03	b		3	4	Constitucion	2	1.5	0.0164384
A41	6	A_5	0	0.791	F	1	1960	56	Margarita	p	1	1	1	8	0	0	0	0	0	1	0	0.03	0	0	b		2	12	Constitucion	2	1.5	0.0493151
A1	6	A_5	1	1.027	M	0	1959	57	Margarita	s	2	1	1	10	1	1	0	1	1	1	0	0.14	1	0.03	b		3	4	Constitucion	2	1.5	0.0164384
A11	6	A_5	0	0.934	F	1	1958	58	Margarita	p	1	1	1	8	1	1	1	1	1	1	0	0.14	0	0	b		2	12	Constitucion	2	1.5	0.0493151
A15	6	A_5	1	1.026	M	0	1958	58	Margarita	n	0	1	2	2	2	1	1	1	2	1	0	0.14	0	0	b		5	1	Constitucion	3	7	0.0191781
A16	6	A_5	0	0.876	F	1	1958	58	Margarita	p	1	1	1	2	1	1	1	1	1	1	0	0.14	0	0	b		5	1	San Carlos	3	7	0.0191781
A40	6	A_5	0	0.71	M	0	1957	59	Margarita	p	1	1	1	8	0	0	0	0	0	1	0	0.03	0	0	b		2	12	Constitucion	2	1.5	0.0493151
A70	6	A_5	1	3.496	F	1	1957	59	Margarita	s	2	1	1	8	0	0	1	1	1	1	0	0.27	0	0	b		3	4	Constitucion	1	0.5	0.00547945
A56	6	A_5	1	1.062	F	1	1956	60	Margarita	n	0	1	2	4	1	1	0	1	2	1	0	0.27	0	0	b		2	12	Constitucion	2	1.5	0.0493151
A14	6	A_5	1	1.023	M	0	1956	60	Margarita	p	1	1	2	2	2	1	1	1	2	1	0	0.14	0	0	b		5	1	Constitucion	3	7	0.0191781
A46	6	A_5	1	1.517	F	1	1955	61	Margarita	p	1	1	1	8	0	0	0	1	2	1	0	0.03	0	0	b		4	2	Constitucion	4	30	0.164384
A21	6	A_5	0	0.893	F	1	1954	62	Margarita	p	1	1	1	8	0	0	0	0	0	0	0	0.03	0	0	b		3	4	Constitucion	2	1.5	0.0164384
A65	6	A_5	0	0.884	F	1	1953	63	Margarita	s	2	1	2	1	1	1	1	0	0	1	0	0.14	0	0	b		2	12	Constitucion	2	1.5	0.0493151
A72	6	A_5	0	0.838	F	1	1953	63	Margarita	p	1	1	1	10	0	0	1	1	1	1	1	0.03	1	0.03	b		3	4	Constitucion	2	1.5	0.0164384
A6	6	A_5	0	0.823	F	1	1951	65	Margarita	n	0	1	1	3	0	0	0	1	1	1	0	0.03	0	0	b		4	2	Constitucion	2	1.5	0.00821918
A17	6	A_5	1	1.053	M	0	1950	66	Margarita	p	1	1	1	2	1	1	1	1	1	1	0	0.14	0	0	b		5	1	San Carlos	3	7	0.0191781
A42	6	A_5	0	0.816	M	0	1950	66	Margarita	p	1	1	1	10	0	0	0	0	0	0	0	0.14	0	0	b		5	1	San Carlos	3	7	0.0191781
A39	6	A_5	0	0.833	F	1	1950	66	Margarita	p	1	1	2	5	1	1	0	0	0	0	0	0.27	1	0.03	b		3	4	Constitucion	2	1.5	0.0164384
A66	6	A_5	1	2.39	F	1	1950	66	Margarita	n	0	1	1	3	0	0	0	1	1	1	0	0.27	1	0.03	b		3	4	Constitucion	2	1.5	0.0164384
A73	6	A_5	0	0.904	M	0	1950	66	Margarita	p	1	1	1	10	0	0	1	1	1	1	1	0.03	1	0.03	b		4	2	Constitucion	2	1.5	0.00821918
A37	6	A_5	0	0.796	M	0	1947	69	Margarita	p	1	1	2	5	1	1	0	0	0	0	0	0.27	1	0.03	b		3	4	Constitucion	2	1.5	0.0164384
A8	6	A_5	0	0.862	M	0	1947	69	Margarita	p	1	1	1	3	0	0	0	1	1	1	0	0.03	0	0	b		4	2	Constitucion	2	1.5	0.00821918
A12	6	A_5	1	1.102	F	1	1937	79	Margarita	p	1	1	1	5	1	1	1	0	0	1	0	0.4	1	0.03	b		5	1	Constitucion	3	7	0.0191781
A47	6	A_5	0	0.843	F	1	1934	82	Margarita	n	0	1	1	8	0	0	0	1	2	1	0	0.03	0	0	b		4	2	Constitucion	4	30	0.164384
N20	1	N_1	0	0.642	M	0	2006	9	Natividad	p	1	0	0	0	NA	NA	0	0	0	1	0	0.14	1	0.14	b	1	5	1	Ensenada	4	30	0.0821918
N21	1	N_1	0	0.523	M	0	2006	9	Natividad	p	1	0	0	0	NA	NA	0	0	0	1	0	0.4	1	0.03	b	0	5	1	Ensenada, Bahia Tortugas	4	30	0.0821918
N19	1	N_1	0	0.143	M	0	2006	9	Natividad	p	1	0	0	0	NA	NA	0	0	0	0	0	0.27	1	0.03	b	1	4	2	Bahia Tortugas	3	7	0.0383562
N22	1	N_1	0	0.349	M	0	2006	9	Natividad	p	1	0	0	0	NA	NA	0	0	0	1	0	0.4	1	0.14	b	1	4	2	Ensenada	3	7	0.0383562
N23	1	N_1	0	0.487	F	1	2006	9	Natividad	p	1	0	0	0	NA	NA	0	0	0	1	0	0.27	1	0.14	b	1	4	2	Loreto, Sonora	3	7	0.0383562
N25	1	N_1	0	0.478	F	1	2006	9	Natividad	p	1	0	0	0	NA	NA	0	0	0	1	0	0.4	1	0.14	b	1	4	2	Bahia Tortugas	3	7	0.0383562
N39	1	N_1	0	0.455	M	0	2006	9	Natividad	p	1	0	0	0	NA	NA	0	0	0	0	0	0.4	1	0.14	b	1	4	2	Ensenada	3	7	0.0383562
N26	1	N_1	0	0.7	M	0	2006	9	Natividad	p	1	0	0	0	NA	NA	0	0	0	1	1	0.14	1	0.14	b	1	3	4	Asuncion	2	1.5	0.0164384
N31	1	N_1	0	0.514	F	1	2005	10	Natividad	p	1	0	0	0	NA	NA	0	0	0	0	0	0.14	0	0	b	1	5	1	Ensenada, Cedros	4	30	0.0821918
N30	1	N_1	0	0.475	M	0	2005	10	Natividad	p	1	0	0	0	NA	NA	0	0	0	1	0	0.27	1	0.4	b	1	2	12	Bahia Tortugas	2	1.5	0.0493151
N27	1	N_1	0	0.514	F	1	2005	10	Natividad	p	1	0	0	0	NA	NA	0	0	0	1	0	0.4	1	0.14	b	1	4	2	La Paz	3	7	0.0383562
N36	1	N_1	0	0.659	F	1	2004	11	Natividad	p	1	0	0	0	NA	NA	0	0	0	1	0	0.03	1	0.03	b	3	3	4	Ensenada	3	7	0.0767123
N40	1	N_1	0	0.218	M	0	2004	11	Natividad	p	1	0	0	0	NA	NA	0	0	0	1	0	0.14	1	0.27	b	1	3	4	Ensenada	3	7	0.0767123
N57	1	N_1	0	0.485	M	0	2004	11	Natividad	p	1	0	0	0	NA	NA	0	0	0	1	0	0.14	1	0.27	b	1	3	4	Bahia Tortugas	3	7	0.0767123
N35	1	N_1	0	0.337	F	1	2004	11	Natividad	p	1	0	0	0	NA	NA	0	0	0	1	0	0.4	1	0.4	b	1	2	12	Bahia Tortugas	2	1.5	0.0493151
N29	1	N_1	0	0.608	F	1	2004	11	Natividad	p	1	0	0	0	NA	NA	0	0	0	1	1	0.4	0	0	b	0	4	2	Ensenada	3	7	0.0383562
N33	1	N_1	0	0.471	M	0	2003	12	Natividad	p	1	0	0	0	NA	NA	0	0	0	0	0	0.03	1	0.03	b	1	4	2	Ensenada	4	30	0.164384
N34	1	N_1	0	0.48	M	0	2003	12	Natividad	p	1	0	0	0	NA	NA	0	0	0	1	0	0.4	1	0.14	b	1	2	12	Asuncion	2	1.5	0.0493151
N41	1	N_1	0	0.5	F	1	2003	12	Natividad	s	2	0	0	0	NA	NA	0	0	0	0	0	0.4	1	0.27	b	1	4	2	Ensenada	3	7	0.0383562
N15	1	N_1	0	0.751	F	1	2002	13	Natividad	s	2	0	0	0	NA	NA	0	0	0	1	0	0.4	1	0.03	b	0	4	2	Ensenada	3	7	0.0383562
N43	1	N_1	0	0.608	F	1	2002	13	Natividad	s	2	0	0	0	NA	NA	0	0	0	1	0	0.14	0	0	b	1	4	2	Ensenada	3	7	0.0383562
N44	1	N_1	0	0.54	F	1	2002	13	Natividad	s	2	0	0	0	NA	NA	0	0	0	0	0	0.27	0	0	b	1	4	2	Guerrero Negro	3	7	0.0383562
N49	1	N_1	0	0.97	M	0	2002	13	Natividad	s	2	0	0	0	NA	NA	0	0	0	1	0	0.14	1	0.14	b	0	4	2	Ensenada	3	7	0.0383562
N50	1	N_1	0	0.619	F	1	2002	13	Natividad	s	2	0	0	0	NA	NA	0	0	0	0	0	0.14	1	0.14	b	1	4	2	Bahia Tortugas	3	7	0.0383562
N32	1	N_1	0	0.264	M	0	2002	13	Natividad	p	1	0	0	0	NA	NA	0	0	0	0	0	0.14	1	0.03	b	1	3	4	Ensenada	2	1.5	0.0164384
N48	1	N_1	0	0.22	M	0	2002	13	Natividad	s	2	0	0	0	NA	NA	0	0	0	1	0	0.4	1	0.14	b	1	3	4	Ensenada	2	1.5	0.0164384
N45	1	N_1	0	0.84	M	0	2001	14	Natividad	s	2	0	0	0	NA	NA	0	0	0	1	0	0.14	1	0.03	b	0	4	2	Ensenada	3	7	0.0383562
N47	1	N_1	0	0.669	F	1	2001	14	Natividad	s	2	0	0	0	NA	NA	0	0	0	0	0	0.14	1	0.4	b	1	4	2	Ensenada	3	7	0.0383562
N6	1	N_1	0	0.327	F	1	2001	14	Natividad	s	2	0	0	0	NA	NA	0	0	0	0	0	0.4	1	0.27	b	1	4	2	Ensenada, Bahia Tortugas	3	7	0.0383562
N46	1	N_1	0	0.485	F	1	2001	14	Natividad	s	2	0	0	0	NA	NA	0	0	0	0	0	0.27	1	0.14	b	1	3	4	Ensenada	2	1.5	0.0164384
N60	2	N_2	0	0.335	F	1	1999	16	Natividad	s	2	0	0	0	NA	NA	0	0	0	1	0	0.4	1	0.4	b	1	2	12	Cedros	2	1.5	0.0493151
N5	2	N_2	0	0.43	M	0	1998	17	Natividad	s	2	0	0	0	NA	NA	0	0	0	0	0	0.4	1	0.27	b	1	5	1	Bahia Tortugas	4	30	0.0821918
N86	2	N_2	0	0.78	F	1	1997	18	Natividad	s	2	0	0	0	NA	NA	0	0	0	0	0	0	0	0	b	1	4	2	Ensenada	3	7	0.0383562
N12	2	N_2	0	0.622	F	1	1997	18	Natividad	s	2	0	0	0	NA	NA	0	0	0	1	0	0.4	0	0	b	1	3	4	Ensenada	2	1.5	0.0164384
N67	2	N_2	0	0.612	M	0	1996	19	Natividad	s	2	0	0	0	NA	NA	0	0	0	0	0	0.4	1	0.4	b	0	5	1	Ensenada	4	30	0.0821918
N85	2	N_2	0	-0.151	F	1	1996	19	Natividad	p	1	0	0	0	NA	NA	0	0	0	1	0	0.27	1	0.14	b	1	3	4	Bahia Tortugas	3	7	0.0767123
N2	2	N_2	0	0.608	F	1	1996	19	Natividad	s	2	0	0	0	NA	NA	0	0	0	0	0	0.4	1	0.27	b	1	4	2	Ensenada, Bahia Tortugas	3	7	0.0383562
N66	2	N_2	0	0.787	M	0	1996	19	Natividad	s	2	0	0	0	NA	NA	0	0	0	1	0	0.4	1	0.4	b	1	4	2	Ensenada	3	7	0.0383562
N17	2	N_2	0	0.602	M	0	1995	20	Natividad	s	2	0	0	0	NA	NA	0	0	0	1	0	0.27	1	0.4	b	1	2	12	Bahia Tortugas	2	1.5	0.0493151
N18	2	N_2	0	0.434	M	0	1995	20	Natividad	h	3	0	0	0	NA	NA	0	0	0	1	0	0.4	1	0.03	b	0	4	2	Ensenada, La Paz	3	7	0.0383562
N58	2	N_2	0	0.216	F	1	1995	20	Natividad	s	2	0	0	0	NA	NA	0	0	0	1	0	0.4	1	0.14	b	0	4	2	Ensenada	3	7	0.0383562
N14	2	N_2	0	0.592	F	1	1994	21	Natividad	h	3	0	0	0	NA	NA	0	0	0	1	0	0.4	1	0.14	b	1	4	2	Ensenada	3	7	0.0383562
N56	2	N_2	0	0.574	F	1	1994	21	Natividad	l	4	0	0	0	NA	NA	0	0	0	1	0	0.14	1	0.03	b	1	4	2	La Paz	3	7	0.0383562
N72	2	N_2	0	0.529	M	0	1994	21	Natividad	s	2	0	0	0	NA	NA	0	0	0	1	0	0.14	1	0.03	b	1	4	2	Cedros	3	7	0.0383562
N83	2	N_2	0	0.316	M	0	1994	21	Natividad	h	3	0	0	0	NA	NA	0	0	0	1	0	0.4	1	0.4	b	1	4	2	Ensenada	3	7	0.0383562
N78	2	N_2	0	0.939	M	0	1994	21	Natividad	h	3	0	0	0	NA	NA	0	0	0	0	0	0.4	1	0.14	b	1	3	4	Asuncion	2	1.5	0.0164384
N10	2	N_2	0	0.311	M	0	1993	22	Natividad	s	2	0	0	0	NA	NA	0	0	0	0	1	0.4	1	0.03	b	0	4	2	Ensenada	3	7	0.0383562
N24	2	N_2	0	0.507	F	1	1993	22	Natividad	s	2	0	0	0	NA	NA	0	0	0	0	0	0.14	0	0	b	1	4	2	Ensenada	3	7	0.0383562
N55	2	N_2	0	0.068	F	1	1993	22	Natividad	h	3	0	0	0	NA	NA	0	0	0	0	0	0.4	1	0.4	b	0	4	2	Ensenada	3	7	0.0383562
N71	2	N_2	0	0.62	F	1	1993	22	Natividad	h	3	0	0	0	NA	NA	0	0	0	1	0	0.4	1	0.03	b	1	4	2	Ensenada	3	7	0.0383562
N61	2	N_2	0	0.326	M	0	1992	23	Natividad	l	4	0	0	0	NA	NA	0	0	0	1	0	0.27	1	0.27	b	0	5	1	Ensenada	4	30	0.0821918
N59	2	N_2	0	0.495	M	0	1992	23	Natividad	h	3	0	0	0	NA	NA	0	0	0	0	0	0.4	1	0.14	b	1	2	12	Ensenada	2	1.5	0.0493151
N87	2	N_2	1	1.008	F	1	1992	23	Natividad	h	3	0	0	0	NA	NA	0	0	0	1	0	0.27	1	0.27	b	1	4	2	Los Cabos	3	7	0.0383562
N62	2	N_2	0	0.334	M	0	1991	24	Natividad	h	3	0	0	0	NA	NA	0	0	0	1	0	0.4	1	0.14	b	1	3	4	La Paz	2	1.5	0.0164384
N75	2	N_2	0	0.065	F	1	1990	25	Natividad	s	2	0	0	0	NA	NA	0	0	0	1	0	0.4	1	0.03	b	1	3	4	Asuncion	2	1.5	0.0164384
N51	3	N_3	0	0.534	F	1	1989	26	Natividad	l	4	0	0	0	NA	NA	0	0	0	0	0	0.4	1	0.03	b	1	2	12	Vizcaino	2	1.5	0.0493151
N63	3	N_3	0	0.314	M	0	1989	26	Natividad	h	3	0	0	0	NA	NA	0	0	0	1	0	0.4	1	0.14	b	1	4	2	Ensenada	3	7	0.0383562
N89	3	N_3	0	0.08	F	1	1989	26	Natividad	s	2	0	0	0	NA	NA	0	0	0	1	0	0.4	0	0	b	1	4	2	Ensenada	3	7	0.0383562
N73	3	N_3	0	0.569	F	1	1989	26	Natividad	l	4	0	0	0	NA	NA	0	0	0	1	0	0.4	1	0.03	b	0	3	4	Ensenada	2	1.5	0.0164384
N65	3	N_3	0	0.503	M	0	1988	27	Natividad	s	2	0	0	0	NA	NA	0	0	0	1	0	0.4	1	0.4	b	0	5	1	Ensenada	4	30	0.0821918
N70	3	N_3	0	0.561	M	0	1988	27	Natividad	h	3	0	0	0	NA	NA	0	0	0	0	0	0.4	0	0	b	0	4	2	Ensenada	3	7	0.0383562
N64	3	N_3	0	0.585	M	0	1987	28	Natividad	s	2	0	0	0	NA	NA	0	0	0	1	0	0.4	1	0.4	b	1	5	1	Ensenada	4	30	0.0821918
N90	3	N_3	0	0.947	F	1	1987	28	Natividad	s	2	0	0	0	NA	NA	0	0	0	0	0	0.4	1	0.27	b	1	4	2	Ensenada	3	7	0.0383562
N37	3	N_3	0	0.562	M	0	1986	29	Natividad	l	4	0	0	0	NA	NA	0	0	0	1	0	0.4	1	0.14	b	1	3	4	Loreto	2	1.5	0.0164384
N42	3	N_3	0	0.518	M	0	1985	30	Natividad	l	4	0	0	0	NA	NA	0	0	0	0	0	0.4	1	0.4	b	1	2	12	San Juanico	2	1.5	0.0493151
N74	3	N_3	0	0.634	F	1	1985	30	Natividad	s	2	0	0	0	NA	NA	0	0	0	1	0	0.4	1	0.03	b	1	2	12	Bahia Tortugas	2	1.5	0.0493151
N28	3	N_3	0	0.499	F	1	1985	30	Natividad	h	3	0	0	0	NA	NA	0	0	0	1	0	0.4	1	0.27	b	1	4	2	La Paz	3	7	0.0383562
N38	3	N_3	0	0.549	F	1	1984	31	Natividad	l	4	0	0	0	NA	NA	0	0	0	0	0	0.27	1	0.14	b	1	4	2	Sonora	3	7	0.0383562
N76	3	N_3	1	1.296	F	1	1984	31	Natividad	h	3	0	0	0	NA	NA	0	0	0	0	0	0.27	1	0.27	b	1	4	2	Guerrero Negro	3	7	0.0383562
N16	3	N_3	0	0.736	M	0	1983	32	Natividad	h	3	0	0	0	NA	NA	0	0	0	0	0	0.4	1	0.03	b	1	4	2	Ensenada	3	7	0.0383562
N84	3	N_3	0	0.653	M	0	1980	35	Natividad	h	3	0	0	0	NA	NA	0	0	0	1	0	0.4	1	0.03	b	1	4	2	Ensenada	3	7	0.0383562
N91	3	N_3	0	0.664	M	0	1980	35	Natividad	s	2	0	0	0	NA	NA	0	0	0	0	0	0.14	1	0.03	b	0	4	2	Ensenada	3	7	0.0383562
N53	4	N_4	0	0.271	F	1	1978	37	Natividad	s	2	0	0	0	NA	NA	0	0	0	1	0	0.4	1	0.4	b	1	4	2	Cedros	3	7	0.0383562
N88	4	N_4	0	-0.216	M	0	1978	37	Natividad	s	2	0	0	0	NA	NA	0	0	0	1	0	0.4	1	0.03	b	1	4	2	Ensenada	3	7	0.0383562
N13	4	N_4	0	0.554	F	1	1976	39	Natividad	p	1	0	0	0	NA	NA	0	0	0	1	0	0.4	1	0.03	b	1	2	12	Ensenada	2	1.5	0.0493151
N52	4	N_4	0	0.475	M	0	1976	39	Natividad	h	3	0	0	0	NA	NA	0	0	0	1	0	0.4	1	0.4	b	1	4	2	Cedros	3	7	0.0383562
N4	4	N_4	0	0.316	M	0	1975	40	Natividad	p	1	0	0	0	NA	NA	0	0	0	0	0	0.4	1	0.27	b	1	4	2	Ensenada, Bahia Tortugas	3	7	0.0383562
N7	4	N_4	0	0.466	M	0	1975	40	Natividad	h	3	0	0	0	NA	NA	0	0	0	1	1	0.27	0	0	b	1	3	4	Ensenada	2	1.5	0.0164384
N94	4	N_4	0	0.526	F	1	1975	40	Natividad	s	2	0	0	0	NA	NA	0	0	0	0	0	0.4	0	0	b	1	3	4	Cedros	2	1.5	0.0164384
N11	4	N_4	0	0.48	M	0	1974	41	Natividad	p	1	0	0	0	NA	NA	0	0	0	1	0	0.4	1	0.27	b	0	4	2	Ensenada	3	7	0.0383562
N3	4	N_4	0	0.255	F	1	1972	43	Natividad	s	2	0	0	0	NA	NA	0	0	0	0	0	0.4	1	0.27	b	1	4	2	Ensenada, Bahia Tortugas	3	7	0.0383562
N77	4	N_4	0	0.596	M	0	1970	45	Natividad	s	2	0	0	0	NA	NA	0	0	0	0	0	0.4	0	0	b	1	3	4	Cedros	2	1.5	0.0164384
N8	4	N_4	0	0.298	M	0	1970	45	Natividad	h	3	0	0	0	NA	NA	0	0	0	0	0	0.4	1	0.14	b	1	3	4	Ensenada	2	1.5	0.0164384
N82	5	N_5	0	0.592	F	1	1968	47	Natividad	s	2	0	0	0	NA	NA	0	0	0	0	0	0.4	1	0.14	b	1	4	2	Bahia Tortugas	3	7	0.0383562
N68	5	N_5	0	0.651	M	0	1967	48	Natividad	s	2	0	0	0	NA	NA	0	0	0	0	0	0.4	1	0.27	b	0	4	2	Ensenada	3	7	0.0383562
N81	5	N_5	0	0.581	F	1	1967	48	Natividad	s	2	0	0	0	NA	NA	0	0	0	1	0	0.4	1	0.4	b	1	4	2	Ensenada, Bahia Tortugas	3	7	0.0383562
N80	5	N_5	0	0.429	M	0	1966	49	Natividad	h	3	0	0	0	NA	NA	0	0	0	1	0	0.14	1	0.4	b	1	4	2	Bahia Tortugas	3	7	0.0383562
N93	5	N_5	0	0.887	M	0	1964	51	Natividad	p	1	0	0	0	NA	NA	0	0	0	1	0	0.27	1	0.03	b	1	4	2	Mexicalli	3	7	0.0383562
N69	5	N_5	0	0.56	M	0	1963	52	Natividad	p	1	0	0	0	NA	NA	0	0	0	1	0	0.4	1	0.27	b	0	4	2	Ensenada	3	7	0.0383562
N9	5	N_5	0	0.983	M	0	1963	52	Natividad	s	2	0	0	0	NA	NA	0	0	0	0	0	0.27	1	0.03	b	0	4	2	Ensenada	3	7	0.0383562
N79	5	N_5	0	0.818	M	0	1962	53	Natividad	p	1	0	0	0	NA	NA	0	0	0	1	0	0.14	1	0.27	b	0	4	2	Bahia Tortugas	3	7	0.0383562
N92	5	N_5	0	0.66	F	1	1961	54	Natividad	h	3	0	0	0	NA	NA	0	0	0	1	0	0.27	1	0.03	b	1	4	2	Mexicalli	3	7	0.0383562
N1	5	N_5	0	0.235	F	1	1960	55	Natividad	p	1	0	0	0	NA	NA	0	0	0	1	0	0.14	1	0.03	b	0	0	0	NA	0	0	0
N54	6	N_5	0	0.139	M	0	1956	59	Natividad	p	1	0	0	0	NA	NA	0	0	0	1	1	0.14	1	0.27	b	0	5	1	Cedros	4	30	0.0821918
P6	2	NA	0	0.84	NA	NA	NA	NA	Pardito	s	2	0	0	0	NA	NA	0	0	0	1	0	0.27	1	0.14	b		2	12	La Paz	3	7	0.230137
P7	3	NA	0	0.78	NA	NA	NA	NA	Pardito	h	3	0	0	0	NA	NA	0	0	0	1	0	0.27	1	0.14	b		3	4	La Paz	3	7	0.0767123
P4	3	NA	0	0.76	NA	NA	NA	NA	Pardito	p	1	0	0	0	NA	NA	0	0	0	1	0	0.14	1	0.14	b		1	52	La Paz	2	1.5	0.213699
P1	4	NA	0	0.918	NA	NA	NA	NA	Pardito	p	1	0	0	0	NA	NA	0	0	0	1	0	0.03	1	0.14	b		1	52	La Paz	2	1.5	0.213699
P2	4	NA	0	0.771	NA	NA	NA	NA	Pardito	p	1	0	0	0	NA	NA	0	0	0	1	0	0.03	1	0.14	b		1	52	La Paz	2	1.5	0.213699
P10	4	NA	0	0.938	NA	NA	NA	NA	Pardito	p	1	0	0	0	NA	NA	0	0	0	1	1	0.14	1	0.14	b		4	2	La Paz	3	7	0.0383562
P13	5	NA	0	0.833	NA	NA	NA	NA	Pardito	s	2	0	0	0	NA	NA	0	0	0	1	0	0.03	1	0.14	b		2	12	La Paz	3	7	0.230137
P9	5	NA	0	0.881	NA	NA	NA	NA	Pardito	n	0	0	0	0	NA	NA	0	0	0	1	1	0.14	1	0.14	b		4	2	La Paz	3	7	0.0383562
P12	6	NA	0	0.84	NA	NA	NA	NA	Pardito	p	1	0	0	0	NA	NA	0	0	0	1	0	0.03	1	0.03	b		3	4	La Paz	3	7	0.0767123
P5	6	NA	0	0.915	NA	NA	NA	NA	Pardito	n	0	0	0	0	NA	NA	0	0	0	1	0	0.03	1	0.03	b		5	1	La Paz	4	30	0.0821918
P3	6	NA	0	0.692	NA	NA	NA	NA	Pardito	n	0	0	0	0	NA	NA	0	0	0	1	0	0.03	1	0.14	b		2	12	La Paz	3	7	0.230137
P11	6	NA	0	0.793	NA	NA	NA	NA	Pardito	n	0	0	0	0	NA	NA	0	0	0	1	0	0.03	1	0.03	b		5	1	La Paz	4	30	0.0821918
P8	6	NA	0	0.69	NA	NA	NA	NA	Pardito	n	0	0	0	0	NA	NA	0	0	0	1	0	0.03	1	0.03	b		2	12	La Paz	2	1.5	0.0493151
SM44	1	SM_1	0	0.771	F	1	2007	9	SanMarcos	p	1	1	1	1	0	0	0	0	0	1	0	0.4	1	0.03	b		1	52	StaRosalia	2	1.5	0.213699
SM49	1	SM_1	0	0.699	M	0	2007	9	SanMarcos	p	1	1	1	6	1	1	0	1	1	1	0	0.4	1	0.14	b		1	52	StaRosalia	2	1.5	0.213699
SM42	1	SM_1	0	0.849	M	0	2007	9	SanMarcos	p	1	1	1	5	0	0	0	0	0	1	0	0.14	0	0	b		3	4	La Paz	3	7	0.0767123
SM46	1	SM_1	0	0.821	F	1	2007	9	SanMarcos	p	1	1	2	3	1	1	0	1	1	1	1	0.14	1	0.03	b		2	12	StaRosalia	1	0.5	0.0164384
SM47	1	SM_1	0	0.688	M	0	2007	9	SanMarcos	p	1	1	1	1	0	0	0	0	0	1	0	0.4	0	0	b		3	4	StaRosalia	2	1.5	0.0164384
SM41	1	SM_1	0	0.689	M	0	2007	9	SanMarcos	p	1	1	2	2	0	0	0	1	2	0	0	0.4	0	0	b		4	2	StaRosalia	2	1.5	0.00821918
SM45	1	SM_1	0	0.722	F	1	2007	9	SanMarcos	p	1	0	0	0	0	0	0	1	2	1	0	0	1	0.03	b		4	2	StaRosalia	2	1.5	0.00821918
SM48	1	SM_1	0	0.7	M	0	2007	9	SanMarcos	p	1	1	1	9	0	0	0	1	2	1	0	0.14	1	0.03	b		4	2	StaRosalia	2	1.5	0.00821918
SM43	1	SM_1	0	0.671	M	0	2007	9	SanMarcos	p	1	0	0	0	0	0	0	1	2	1	0	0.14	0	0	b		5	1	StaRosalia	1	0.5	0.00136986
SM53	1	SM_1	0	0.714	F	1	2006	10	SanMarcos	p	1	1	2	1	2	1	0	1	2	1	0	0.14	0	0	b		1	52	Sonora	2	1.5	0.213699
SM54	1	SM_1	1	1.155	M	0	2006	10	SanMarcos	p	1	1	2	5	2	1	0	1	1	1	0	0.14	1	0.03	b		1	52	StaRosalia	2	1.5	0.213699
SM57	1	SM_1	1	1.077	F	1	2006	10	SanMarcos	p	1	1	1	1	0	0	0	1	1	0	0	0.14	1	0.03	b		1	52	StaRosalia	2	1.5	0.213699
SM51	1	SM_1	0	0.883	F	1	2006	10	SanMarcos	p	1	1	1	1	0	0	0	1	2	0	0	0.14	1	0.14	b		1	52	StaRosalia	1	0.5	0.0712329
SM55	1	SM_1	0	0.893	F	1	2006	10	SanMarcos	p	1	1	1	10	0	0	0	1	2	0	0	0.4	0	0	b		1	52	StaRosalia	1	0.5	0.0712329
SM52	1	SM_1	0	0.632	F	1	2006	10	SanMarcos	p	1	1	1	10	0	0	0	1	1	0	0	0.27	1	0.03	b		2	12	San Quintin	1	0.5	0.0164384
SM58	1	SM_1	0	0.85	F	1	2006	10	SanMarcos	p	1	1	1	2	0	0	0	0	0	1	0	0.4	0	0	b		0	0	NA	0	0	0
SM20	1	SM_1	0	0.745	F	1	2005	11	SanMarcos	h	3	1	2	1	1	1	0	1	2	0	0	0.4	1	0.03	b		2	12	StaRosalia	1	0.5	0.0164384
SM56	1	SM_1	0	0.969	M	0	2004	12	SanMarcos	p	1	1	1	8	0	0	0	1	2	1	0	0.27	1	0.03	b		1	52	StaRosalia	2	1.5	0.213699
SM60	1	SM_1	0	0.73	M	0	2003	13	SanMarcos	s	2	1	1	7	0	0	0	1	1	1	0	0.14	1	0.03	b		1	52	StaRosalia	2	1.5	0.213699
SM61	1	SM_1	1	1.14	F	1	2003	13	SanMarcos	s	2	1	1	3	2	1	1	1	1	1	0	0.14	0	0	b		1	52	StaRosalia	2	1.5	0.213699
SM63	1	SM_1	1	1.175	F	1	2003	13	SanMarcos	s	2	1	1	4	0	0	0	1	2	1	0	0.4	1	0.03	b		1	52	StaRosalia	1	0.5	0.0712329
SM59	1	SM_1	0	0.985	F	1	2003	13	SanMarcos	s	2	1	1	8	0	0	0	1	2	1	0	0.14	0	0	b		4	2	StaRosalia	2	1.5	0.00821918
SM64	1	SM_1	1	1.047	M	0	2002	14	SanMarcos	s	2	1	1	2	0	0	0	1	2	1	0	0.4	1	0.03	b		1	52	StaRosalia	1	0.5	0.0712329
SM65	1	SM_1	0	0.885	M	0	2002	14	SanMarcos	s	2	0	0	0	0	0	0	0	0	1	0	0.14	1	0.03	b		1	52	StaRosalia	1	0.5	0.0712329
SM66	1	SM_1	1	1.005	F	1	2002	14	SanMarcos	s	2	1	1	1	1	1	0	1	2	0	0	0.03	0	0	b		2	12	StaRosalia	2	1.5	0.0493151
SM86	1	SM_1	0	0.931	M	0	2001	15	SanMarcos	h	3	1	1	3	0	0	0	1	1	1	0	0.27	1	0.14	b		1	52	StaRosalia	2	1.5	0.213699
SM87	1	SM_1	0	0.973	F	1	2001	15	SanMarcos	h	3	1	1	2	0	0	0	1	2	0	0	0.4	0	0	b		2	12	StaRosalia	2	1.5	0.0493151
SM91	1	SM_1	0	0.679	M	0	2001	15	SanMarcos	h	3	1	1	2	0	0	0	1	2	1	0	0.27	1	0.03	b		2	12	StaRosalia	1	0.5	0.0164384
SM39	2	SM_2	0	0.827	F	1	2000	16	SanMarcos	h	3	1	1	5	0	0	0	1	1	1	0	0.27	1	0.14	b		1	52	StaRosalia	2	1.5	0.213699
SM93	2	SM_2	0	0.7	F	1	2000	16	SanMarcos	h	3	1	1	3	0	0	0	1	2	0	1	0.03	1	0.03	b		1	52	StaRosalia	2	1.5	0.213699
SM90	2	SM_2	0	0.852	M	0	2000	16	SanMarcos	h	3	1	1	5	0	0	0	1	2	1	0	0.4	1	0.14	b		1	52	StaRosalia	1	0.5	0.0712329
SM92	2	SM_2	0	0.825	M	0	2000	16	SanMarcos	h	3	0	0	0	0	0	0	1	1	1	0	0.27	1	0.03	b		1	52	StaRosalia	1	0.5	0.0712329
SM37	2	SM_2	0	0.739	F	1	2000	16	SanMarcos	h	3	1	1	1	0	0	0	0	0	1	0	0.14	1	0.14	b		4	2	StaRosalia	1	0.5	0.00273973
SM38	2	SM_2	0	0.824	F	1	2000	16	SanMarcos	h	3	1	1	1	1	1	0	1	2	0	0	0	0	0	b		4	2	StaRosalia	1	0.5	0.00273973
SM88	2	SM_2	0	0.886	F	1	1999	17	SanMarcos	h	3	1	2	6	2	1	0	1	1	0	0	0.14	1	0.03	b		1	52	StaRosalia	2	1.5	0.213699
SM36	2	SM_2	0	0.814	M	0	1999	17	SanMarcos	h	3	1	1	7	1	1	0	0	0	0	0	0.27	1	0.27	b		1	52	StaRosalia	1	0.5	0.0712329
SM28	2	SM_2	0	0.748	M	0	1998	18	SanMarcos	h	3	0	0	0	0	0	0	1	1	1	1	0.4	1	0.14	b		1	52	StaRosalia	2	1.5	0.213699
SM32	2	SM_2	0	0.787	M	0	1998	18	SanMarcos	h	3	1	1	8	0	0	0	1	2	1	0	0.03	1	0.03	b		4	2	La Paz	3	7	0.0383562
SM34	2	SM_2	0	0.76	F	1	1998	18	SanMarcos	h	3	1	2	1	1	1	0	1	1	0	1	0.4	1	0.4	b		3	4	StaRosalia	1	0.5	0.00547945
SM29	2	SM_2	0	0.633	F	1	1997	19	SanMarcos	h	3	1	1	6	0	0	0	0	0	1	0	0.4	1	0.14	b		1	52	Mulege	2	1.5	0.213699
SM35	2	SM_2	0	0.574	M	0	1997	19	SanMarcos	h	3	1	1	4	1	1	0	1	1	1	1	0.27	1	0.03	b		1	52	StaRosalia	1	0.5	0.0712329
SM30	2	SM_2	0	0.7	F	1	1997	19	SanMarcos	h	3	1	2	1	1	1	0	1	2	1	0	0.4	1	0.14	b		2	12	La Paz	2	1.5	0.0493151
SM89	2	SM_2	0	0.771	M	0	1996	20	SanMarcos	h	3	1	1	3	2	1	0	1	2	1	0	0.14	0	0	b		2	12	StaRosalia	2	1.5	0.0493151
SM16	2	SM_2	0	0.763	M	0	1995	21	SanMarcos	p	1	1	1	2	1	1	0	0	0	1	0	0.4	1	0.03	b		2	12	StaRosalia	2	1.5	0.0493151
SM27	2	SM_2	0	0.736	F	1	1995	21	SanMarcos	h	3	1	2	1	2	1	0	1	1	0	1	0.4	1	0.4	b		4	2	StaRosalia	1	0.5	0.00273973
SM72	2	SM_2	1	1.066	M	0	1993	23	SanMarcos	p	1	1	1	5	0	0	0	1	2	1	0	0.27	1	0.03	b		1	52	StaRosalia	2	1.5	0.213699
SM74	2	SM_2	1	1.066	F	1	1993	23	SanMarcos	l	4	1	1	1	0	0	0	1	2	0	0	0.14	0	0	b		1	52	StaRosalia	2	1.5	0.213699
SM14	2	SM_2	0	0.842	F	1	1993	23	SanMarcos	h	3	1	1	8	0	0	0	1	1	1	0	0.14	1	0.14	b		1	52	StaRosalia	1	0.5	0.0712329
SM73	2	SM_2	0	0.839	F	1	1992	24	SanMarcos	l	4	0	0	0	0	0	0	0	0	1	0	0.4	1	0.14	b		3	4	La Paz	4	30	0.328767
SM2	2	SM_2	1	1	M	0	1992	24	SanMarcos	l	4	1	1	5	0	0	0	0	0	1	1	0.4	0	0	b		1	52	StaRosalia	2	1.5	0.213699
SM82	2	SM_2	0	0.892	M	0	1992	24	SanMarcos	l	4	1	2	4	2	1	1	1	1	1	1	0.27	0	0	b		1	52	StaRosalia	2	1.5	0.213699
SM24	2	SM_2	0	0.532	F	1	1992	24	SanMarcos	h	3	1	1	2	1	1	0	0	0	1	0	0.14	1	0.14	b		1	52	StaRosalia	1	0.5	0.0712329
SM94	2	SM_2	0	0.748	F	1	1992	24	SanMarcos	s	2	1	1	1	0	0	0	0	0	0	0	0.4	1	0.03	b		1	52	StaRosalia	1	0.5	0.0712329
SM22	2	SM_2	0	0.653	F	1	1992	24	SanMarcos	l	4	1	1	5	0	0	0	1	2	1	0	0.14	0	0	b		2	12	Constitucion	2	1.5	0.0493151
SM78	2	SM_2	1	1.247	M	0	1992	24	SanMarcos	l	4	0	0	0	0	0	0	1	2	1	1	0.4	1	0.27	b		2	12	Loreto	2	1.5	0.0493151
SM80	2	SM_2	0	0.745	F	1	1991	25	SanMarcos	s	2	1	1	4	0	0	0	1	2	1	1	0.4	1	0.4	b		2	12	StaRosalia	2	1.5	0.0493151
SM99	3	SM_3	0	0.777	F	1	1990	26	SanMarcos	l	4	1	1	2	0	0	0	1	2	0	0	0.14	1	0.27	b		1	52	StaRosalia	1	0.5	0.0712329
SM4	3	SM_3	1	1.037	F	1	1990	26	SanMarcos	l	4	1	2	1	1	1	1	0	0	0	0	0.14	0	0	b		2	12	StaRosalia	2	1.5	0.0493151
SM77	3	SM_3	0	0.715	M	0	1989	27	SanMarcos	l	4	1	1	2	0	0	0	1	1	1	0	0.14	1	0.4	b		2	12	Constitucion	3	7	0.230137
SM68	3	SM_3	0	0.665	F	1	1989	27	SanMarcos	l	4	1	1	2	1	1	1	0	0	1	0	0.27	1	0.03	b		2	12	StaRosalia	1	0.5	0.0164384
SM3	3	SM_3	0	0.656	F	1	1987	29	SanMarcos	l	4	1	2	5	1	1	0	0	0	1	0	0.03	0	0	b		1	52	SanBruno	2	1.5	0.213699
SM50	3	SM_3	0	0.703	F	1	1987	29	SanMarcos	g	5	1	1	4	0	0	0	0	0	0	0	0.27	0	0	b		1	52	StaRosalia	2	1.5	0.213699
SM5	3	SM_3	0	0.599	F	1	1987	29	SanMarcos	l	4	1	1	2	0	0	0	1	2	1	0	0.03	1	0.03	b		2	12	StaRosalia	2	1.5	0.0493151
SM79	3	SM_3	1	1.4	M	0	1987	29	SanMarcos	s	2	1	1	4	0	0	0	1	2	1	1	0.4	1	0.4	b		2	12	StaRosalia	2	1.5	0.0493151
SM71	3	SM_3	1	1.061	M	0	1987	29	SanMarcos	s	2	1	1	1	1	1	0	0	0	1	0	0.14	1	0.03	b		2	12	StaRosalia	1	0.5	0.0164384
SM98	3	SM_3	1	1.645	F	1	1987	29	SanMarcos	l	4	1	1	4	0	0	0	0	0	1	0	0.4	1	0.03	b		3	4	StaRosalia	1	0.5	0.00547945
SM95	3	SM_3	0	0.706	F	1	1986	30	SanMarcos	h	3	1	2	2	0	0	0	1	2	0	0	0.4	0	0	b		4	2	StaRosalia	2	1.5	0.00821918
SM31	3	SM_3	0	0.616	F	1	1985	31	SanMarcos	h	3	1	1	1	0	0	0	1	2	0	1	0.14	1	0.03	b		4	2	StaRosalia	2	1.5	0.00821918
SM33	3	SM_3	0	0.729	M	0	1983	33	SanMarcos	l	4	1	1	1	0	0	0	0	0	1	0	0.27	1	0.03	b		3	4	La Paz	3	7	0.0767123
SM13	3	SM_3	0	0.92	M	0	1983	33	SanMarcos	s	2	1	1	8	0	0	0	1	1	1	0	0.14	1	0.14	b		1	52	StaRosalia	1	0.5	0.0712329
SM97	3	SM_3	1	1.429	F	1	1982	34	SanMarcos	s	2	1	1	1	0	0	0	0	0	1	0	0.14	1	0.03	b		4	2	La Paz	4	30	0.164384
SM18	4	SM_4	0	0.783	M	0	1980	36	SanMarcos	h	3	1	2	1	1	1	0	1	2	0	0	0.4	1	0.03	b		2	12	StaRosalia	1	0.5	0.0164384
SM100	4	SM_4	0	0.819	F	1	1979	37	SanMarcos	l	4	1	1	1	2	1	1	1	2	0	0	0.4	1	0.14	b		1	52	StaRosalia	1	0.5	0.0712329
SM76	4	SM_4	1	1.081	M	0	1979	37	SanMarcos	h	3	1	1	3	0	0	0	0	0	1	0	0.27	0	0	b		5	1	StaRosalia	1	0.5	0.00136986
SM81	4	SM_4	0	0.897	F	1	1978	38	SanMarcos	p	1	1	2	7	2	1	0	1	1	1	0	0.27	1	0.03	b		3	4	La Paz	3	7	0.0767123
SM70	4	SM_4	1	1.14	F	1	1977	39	SanMarcos	p	1	1	1	5	0	0	0	1	2	1	0	0.27	1	0.03	b		1	52	StaRosalia	2	1.5	0.213699
SM67	4	SM_4	0	0.918	F	1	1977	39	SanMarcos	l	4	1	1	6	0	0	0	1	1	1	0	0.4	0	0	b		2	12	StaRosalia	1	0.5	0.0164384
SM62	4	SM_4	1	1	F	1	1976	40	SanMarcos	p	1	1	1	3	2	1	1	1	1	1	0	0.14	0	0	b		1	52	StaRosalia	2	1.5	0.213699
SM25	4	SM_4	1	1.383	M	0	1975	41	SanMarcos	l	4	1	1	10	0	0	0	1	2	1	0	0.4	1	0.14	b		2	12	StaRosalia	1	0.5	0.0164384
SM9	4	SM_4	0	0.842	M	0	1974	42	SanMarcos	l	4	1	1	8	1	1	0	1	2	1	1	0.4	1	0.03	b		1	52	StaRosalia	2	1.5	0.213699
SM19	4	SM_4	0	0.613	F	1	1972	44	SanMarcos	h	3	1	2	1	1	1	0	1	2	0	0	0.4	1	0.03	b		2	12	StaRosalia	1	0.5	0.0164384
SM1	5	SM_5	0	0.742	F	1	1970	46	SanMarcos	s	2	1	1	5	1	1	1	1	2	1	0	0.03	1	0.03	b		2	12	StaRosalia	2	1.5	0.0493151
SM85	5	SM_5	1	1.015	F	1	1969	47	SanMarcos	s	2	1	2	1	2	1	0	1	1	1	0	0.27	1	0.27	b		1	52	StaRosalia	1	0.5	0.0712329
SM10	5	SM_5	0	0.845	F	1	1969	47	SanMarcos	g	5	1	1	10	2	1	0	0	0	0	1	0.14	1	0.03	b		2	12	StaRosalia	1	0.5	0.0164384
SM23	5	SM_5	0	0.616	F	1	1968	48	SanMarcos	s	2	1	1	2	1	1	0	0	0	1	0	0.14	1	0.14	b		1	52	StaRosalia	1	0.5	0.0712329
SM8	5	SM_5	0	0.633	M	0	1968	48	SanMarcos	g	5	1	1	9	1	1	0	0	0	0	1	0.14	1	0.14	b		2	12	StaRosalia	2	1.5	0.0493151
SM69	5	SM_5	1	1.065	F	1	1966	50	SanMarcos	p	1	1	1	10	1	1	0	1	1	0	0	0.14	1	0.03	b		0	0	NA	0	0	0
SM12	5	SM_5	0	0.987	M	0	1964	52	SanMarcos	l	4	1	1	8	0	0	0	1	1	0	0	0.4	1	0.14	b		4	2	Queretaro	5	45	0.246575
SM84	5	SM_5	1	1.052	M	0	1964	52	SanMarcos	s	2	1	2	1	2	1	0	1	1	1	0	0.27	1	0.27	b		1	52	StaRosalia	1	0.5	0.0712329
SM26	5	SM_5	1	1.81	M	0	1961	55	SanMarcos	g	5	1	1	2	1	1	0	1	1	1	0	0.4	1	0.14	b		4	2	Hermosillo	2	1.5	0.00821918
SM75	6	SM_5	0	0.765	F	1	1957	59	SanMarcos	p	1	1	1	3	0	0	0	0	0	1	0	0.27	0	0	b		5	1	StaRosalia	1	0.5	0.00136986
SM6	6	SM_5	1	1.075	M	0	1956	60	SanMarcos	g	5	1	2	3	1	1	0	0	0	1	0	0.14	0	0	b		1	52	StaRosalia	1	0.5	0.0712329
SM17	6	SM_5	0	0.686	M	0	1955	61	SanMarcos	s	2	1	1	5	1	1	0	1	2	1	0	0.4	1	0.03	b		1	52	StaRosalia	2	1.5	0.213699
SM11	6	SM_5	0	0.726	M	0	1952	64	SanMarcos	s	2	0	0	0	0	0	0	0	0	0	0	0.03	1	0.03	b		1	52	StaRosalia	2	1.5	0.213699
SM96	6	SM_5	0	0.653	F	1	1952	64	SanMarcos	p	1	1	1	1	0	0	0	0	0	1	0	0.14	1	0.03	b		4	2	La Paz	4	30	0.164384
SM83	6	SM_5	0	0.799	M	0	1952	64	SanMarcos	p	1	1	1	10	1	1	0	1	1	1	0	0.14	1	0.03	b		4	2	StaRosalia	2	1.5	0.00821918
SM21	6	SM_5	0	0.624	F	1	1951	65	SanMarcos	p	1	1	1	5	2	1	1	1	2	1	0	0.14	0	0	b		2	12	StaRosalia	2	1.5	0.0493151
SM40	6	SM_5	0	0.899	F	1	1949	67	SanMarcos	l	4	1	1	10	1	1	0	1	1	1	0	0.27	0	0	b		4	2	StaRosalia	1	0.5	0.00273973
SM7	6	SM_5	1	1.307	M	0	1947	69	SanMarcos	g	5	1	1	10	1	1	0	1	2	1	1	0.14	1	0.14	b		1	52	Mulege	2	1.5	0.213699
SM15	6	SM_5	0	0.87	F	1	1946	70	SanMarcos	p	1	1	1	2	1	1	0	0	0	1	0	0.4	1	0.03	b		2	12	StaRosalia	1	0.5	0.0164384
